# Supplementary material for: 4,4′-Bis(2-methoxy­lstyr­yl)biphen­yl
Source: Acta Crystallogr Sect E Struct Rep Online. 2009 Jul 18;65(Pt 8):o1930. doi: 10.1107/S1600536809026920 (PMC2977130; doi:10.1107/S1600536809026920)
Supplement: Supplementary file 1 [file e-65-o1930-sup1.cif]

##############################################################################
###                                                                        ###
###        Electronic paper (Acta Crystallographica Section E)             ###
###                                                                        ###
##############################################################################
#                                                                            #
# This CIF contains the data in a paper accepted for publication in Acta     #
# Crystallographica Section E. It conforms to the requirements of Notes      #
# for Authors for Section E, and has been peer reviewed under the auspices   #
# of the IUCr Commission on Journals.                                        #
#                                                                            #
# Full details of the Crystallographic Information File format               #
# are given in the paper "The Crystallographic Information File (CIF):       #
# a New Standard Archive File for Crystallography" by S. R. Hall, F. H.      #
# Allen and I. D. Brown [Acta Cryst. (1991), A47, 655-685].                  #
#                                                                            #
# The current version of the core CIF dictionary is obtainable from          #
# ftp://ftp.iucr.org/pub/cif_core.dic. The current version number is 2.4.    #
#                                                                            #
# Software is freely available for graphical display of the structure(s) in  #
# this CIF.  For information consult the CIF home page http://www.iucr.org/  #
# cif/home.html                                                              #
#                                                                            #
# This file may be used for bona fide research purposes within the           #
# scientific community so long as proper attribution is given to the journal # 
# article from which it was obtained.                                        #
#                                                                            #
##############################################################################
                                             
data_global
_audit_creation_method     'form.cif (version 2.0)'
_journal_data_validation_number     ?
_journal_date_recd_electronic     2009-06-24
_journal_date_accepted     2009-07-09
_journal_name_full     'Acta Crystallographica, Section E'
_journal_year     2009
_journal_volume     65
_journal_issue      8
_journal_page_first     o1930
_journal_page_last     o1930
_journal_paper_category     QO
_journal_coeditor_code     AT2831
_publ_contact_author_name     'Fang-Fang Jian'
_publ_contact_author_address
;
Microscale Science Institute,
Weifang University,
Weifang 261061,
People's Republic of China
;
_publ_contact_author_email     'ffjian2008@163.com'
_publ_contact_author_fax     '86-0536-8785802'
_publ_contact_author_phone     '86-0536-8785802'
_publ_section_title
;
4,4'-Bis(2-methoxylstyryl)biphenyl
;
loop_
    _publ_author_name
    _publ_author_address
    'Yu-Feng Li'
;
  Microscale Science Institute,
  Department of Chemistry and Chemical Engineering,
  Weifang University,
  Weifang 261061,
  People's Republic of China
;
    'Fang-Fang Jian'
;
  Microscale Science Institute,
  Weifang University,
  Weifang 261061,
  People's Republic of China
;
data_I
_audit_creation_method     SHELXL-97
_chemical_name_systematic
;
4,4'-Bis(2-methoxylstyryl)biphenyl
;
_chemical_name_common     ?
_chemical_formula_moiety     'C30 H26 O2'
_chemical_formula_sum     'C30 H26 O2'
_chemical_formula_iupac     'C30 H26 O2'
_chemical_formula_weight     418.51
_chemical_melting_point     ?
_symmetry_cell_setting     monoclinic
_symmetry_space_group_name_H-M     'P 21/c'
_symmetry_space_group_name_Hall     '-P 2ybc'
loop_
    _symmetry_equiv_pos_as_xyz
    'x, y, z'
    '-x, y+1/2, -z+1/2'
    '-x, -y, -z'
    'x, -y-1/2, z-1/2'
_cell_length_a     15.499(3)
_cell_length_b     5.5050(11)
_cell_length_c     13.445(3)
_cell_angle_alpha     90.00
_cell_angle_beta     98.61(3)
_cell_angle_gamma     90.00
_cell_volume     1134.2(4)
_cell_formula_units_Z     2
_cell_measurement_reflns_used     987
_cell_measurement_theta_min     2.17
_cell_measurement_theta_max     27.48
_cell_measurement_temperature     293(2)
_exptl_crystal_description     block
_exptl_crystal_colour     yellow
_exptl_crystal_size_max     0.25
_exptl_crystal_size_mid     0.20
_exptl_crystal_size_min     0.18
_exptl_crystal_density_diffrn     1.225
_exptl_crystal_density_meas     ?
_exptl_crystal_density_method     'not measured'
_exptl_crystal_F_000     444
_exptl_absorpt_coefficient_mu     0.075
_exptl_absorpt_correction_type     none
_exptl_absorpt_process_details     ?
_exptl_absorpt_correction_T_min     ?
_exptl_absorpt_correction_T_max     ?
_exptl_special_details
;
;
_diffrn_ambient_temperature     293(2)
_diffrn_radiation_type     MoK\a
_diffrn_radiation_wavelength     0.71073
_diffrn_radiation_source     'fine-focus sealed tube'
_diffrn_radiation_monochromator     graphite
_diffrn_measurement_device_type     'Bruker SMART CCD area-detector'
_diffrn_measurement_method     '\f and \w'
_diffrn_detector_area_resol_mean     ?
_diffrn_reflns_number     2541
_diffrn_reflns_av_R_equivalents     0.0314
_diffrn_reflns_av_sigmaI/netI     0.0661
_diffrn_reflns_theta_min     1.33
_diffrn_reflns_theta_max     26.95
_diffrn_reflns_theta_full     26.95
_diffrn_measured_fraction_theta_max     0.993
_diffrn_measured_fraction_theta_full     0.993
_diffrn_reflns_limit_h_min     -18
_diffrn_reflns_limit_h_max     18
_diffrn_reflns_limit_k_min     -6
_diffrn_reflns_limit_k_max     0
_diffrn_reflns_limit_l_min     -16
_diffrn_reflns_limit_l_max     0
_diffrn_standards_number     ?
_diffrn_standards_interval_count     ?
_diffrn_standards_interval_time     ?
_diffrn_standards_decay_%     ?
_refine_special_details
;
Refinement of <i>F</i>^2^ against ALL reflections. The weighted <i>R</i>-factor
<i>wR</i> and goodness of fit <i>S</i> are based on <i>F</i>^2^, conventional
<i>R</i>-factors <i>R</i> are based on <i>F</i>, with <i>F</i> set to zero for
negative <i>F</i>^2^. The threshold expression of <i>F</i>^2^ >
\s(<i>F</i>^2^) is used only for calculating <i>R</i>-factors(gt) <i>etc</i>.
and is not relevant to the choice of reflections for refinement.
<i>R</i>-factors based on <i>F</i>^2^ are statistically about twice as large
as those based on <i>F</i>, and <i>R</i>- factors based on ALL data will be
even larger.
;
_reflns_number_total     2431
_reflns_number_gt     1144
_reflns_threshold_expression     I>2\s(I)
_refine_ls_structure_factor_coef     Fsqd
_refine_ls_matrix_type     full
_refine_ls_R_factor_all     0.1606
_refine_ls_R_factor_gt     0.0648
_refine_ls_wR_factor_gt     0.1699
_refine_ls_wR_factor_ref     0.2175
_refine_ls_goodness_of_fit_ref     1.009
_refine_ls_restrained_S_all     1.009
_refine_ls_number_reflns     2431
_refine_ls_number_parameters     146
_refine_ls_number_restraints     0
_refine_ls_hydrogen_treatment     constr
_refine_ls_weighting_scheme     calc
_refine_ls_weighting_details
                 'calc w=1/[\s^2^(Fo^2^)+(0.1165P)^2^] where P=(Fo^2^+2Fc^2^)/3'
_atom_sites_solution_hydrogens     geom
_atom_sites_solution_primary     direct
_atom_sites_solution_secondary     difmap
_refine_ls_shift/su_max     0.000
_refine_ls_shift/su_mean     0.000
_refine_diff_density_max     0.222
_refine_diff_density_min     -0.180
_refine_ls_extinction_method     'SHELXL97 (Sheldrick, 2008)'
_refine_ls_extinction_coef     0.045(8)
_refine_ls_extinction_expression
                                  'Fc^*^=kFc[1+0.001xFc^2^\l^3^/sin(2\q)]^-1/4^'
loop_
    _atom_type_symbol
    _atom_type_description
    _atom_type_scat_dispersion_real
    _atom_type_scat_dispersion_imag
    _atom_type_scat_source
    'C' 'C' 0.0033 0.0016
                         'International Tables Vol C Tables 4.2.6.8 and 6.1.1.4'
    'H' 'H' 0.0000 0.0000
                         'International Tables Vol C Tables 4.2.6.8 and 6.1.1.4'
    'O' 'O' 0.0106 0.0060
                         'International Tables Vol C Tables 4.2.6.8 and 6.1.1.4'
_computing_data_collection     'SMART (Bruker, 1997)'
_computing_cell_refinement     'SAINT (Bruker, 1997)'
_computing_data_reduction     'SAINT (Bruker, 1997)'
_computing_structure_solution     'SHELXS97 (Sheldrick, 2008)'
_computing_structure_refinement     'SHELXL97 (Sheldrick, 2008)'
_computing_molecular_graphics     'SHELXTL (Sheldrick, 2008)'
_computing_publication_material     'SHELXTL (Sheldrick, 2008)'
loop_
    _atom_site_type_symbol
    _atom_site_label
    _atom_site_fract_x
    _atom_site_fract_y
    _atom_site_fract_z
    _atom_site_U_iso_or_equiv
    _atom_site_adp_type
    _atom_site_calc_flag
    _atom_site_refinement_flags
    _atom_site_occupancy
    _atom_site_disorder_assembly
    _atom_site_disorder_group
    O O1 0.37628(14) 0.1134(4) 0.17470(14) 0.0684(7) Uani d . 1 . .
    C C1 0.4420(2) -0.0626(6) 0.1680(2) 0.0738(11) Uani d . 1 . .
    H H1A 0.4491 -0.1627 0.2271 0.111 Uiso calc R 1 . .
    H H1B 0.4961 0.0178 0.1627 0.111 Uiso calc R 1 . .
    H H1C 0.4254 -0.1619 0.1096 0.111 Uiso calc R 1 . .
    C C2 0.35652(18) 0.2759(5) 0.09673(19) 0.0493(7) Uani d . 1 . .
    C C3 0.3997(2) 0.2830(6) 0.0136(2) 0.0602(9) Uani d . 1 . .
    H H3A 0.4442 0.1727 0.0082 0.072 Uiso calc R 1 . .
    C C4 0.3770(2) 0.4529(7) -0.0611(2) 0.0665(10) Uani d . 1 . .
    H H4A 0.4066 0.4568 -0.1164 0.080 Uiso calc R 1 . .
    C C5 0.3114(2) 0.6160(6) -0.0545(2) 0.0625(9) Uani d . 1 . .
    H H5A 0.2963 0.7302 -0.1051 0.075 Uiso calc R 1 . .
    C C6 0.26746(19) 0.6097(6) 0.0283(2) 0.0565(8) Uani d . 1 . .
    H H6A 0.2233 0.7216 0.0327 0.068 Uiso calc R 1 . .
    C C7 0.28816(16) 0.4391(5) 0.10519(19) 0.0456(7) Uani d . 1 . .
    C C8 0.24047(17) 0.4232(5) 0.19277(19) 0.0497(8) Uani d . 1 . .
    H H8A 0.2537 0.2911 0.2354 0.060 Uiso calc R 1 . .
    C C9 0.18161(18) 0.5755(5) 0.2166(2) 0.0493(8) Uani d . 1 . .
    H H9A 0.1705 0.7120 0.1759 0.059 Uiso calc R 1 . .
    C C10 0.13109(17) 0.5531(5) 0.30137(19) 0.0434(7) Uani d . 1 . .
    C C11 0.1426(2) 0.3639(6) 0.3705(2) 0.0616(9) Uani d . 1 . .
    H H11A 0.1851 0.2472 0.3654 0.074 Uiso calc R 1 . .
    C C12 0.0920(2) 0.3457(5) 0.4468(2) 0.0615(9) Uani d . 1 . .
    H H12A 0.1016 0.2159 0.4914 0.074 Uiso calc R 1 . .
    C C13 0.02809(16) 0.5122(5) 0.45942(19) 0.0406(6) Uani d . 1 . .
    C C14 0.0180(2) 0.7035(5) 0.3911(2) 0.0556(8) Uani d . 1 . .
    H H14A -0.0239 0.8216 0.3970 0.067 Uiso calc R 1 . .
    C C15 0.0683(2) 0.7237(6) 0.3145(2) 0.0576(9) Uani d . 1 . .
    H H15A 0.0596 0.8553 0.2707 0.069 Uiso calc R 1 . .
loop_
    _atom_site_aniso_label
    _atom_site_aniso_U_11
    _atom_site_aniso_U_22
    _atom_site_aniso_U_33
    _atom_site_aniso_U_12
    _atom_site_aniso_U_13
    _atom_site_aniso_U_23
    O1 0.0824(16) 0.0795(15) 0.0477(12) 0.0305(13) 0.0238(11) 0.0099(12)
    C1 0.083(2) 0.081(3) 0.057(2) 0.027(2) 0.0114(17) -0.0030(18)
    C2 0.0517(16) 0.0613(18) 0.0365(15) -0.0004(15) 0.0114(12) -0.0031(14)
    C3 0.0571(18) 0.082(2) 0.0457(17) 0.0071(17) 0.0228(15) -0.0038(17)
    C4 0.0594(19) 0.104(3) 0.0409(17) -0.0055(19) 0.0235(14) 0.0008(18)
    C5 0.0603(19) 0.089(2) 0.0393(16) -0.0015(19) 0.0110(14) 0.0128(17)
    C6 0.0491(16) 0.075(2) 0.0465(16) 0.0034(16) 0.0091(13) 0.0075(16)
    C7 0.0404(15) 0.063(2) 0.0350(14) -0.0034(13) 0.0107(11) -0.0011(13)
    C8 0.0475(16) 0.065(2) 0.0393(15) 0.0066(15) 0.0136(12) 0.0041(14)
    C9 0.0523(17) 0.0556(19) 0.0423(15) -0.0007(15) 0.0142(12) 0.0004(13)
    C10 0.0411(15) 0.0501(17) 0.0397(15) -0.0015(13) 0.0081(12) -0.0064(13)
    C11 0.0591(18) 0.065(2) 0.067(2) 0.0249(16) 0.0306(16) 0.0138(17)
    C12 0.067(2) 0.063(2) 0.0608(19) 0.0243(17) 0.0318(16) 0.0209(16)
    C13 0.0403(14) 0.0462(15) 0.0357(13) -0.0002(12) 0.0078(10) -0.0044(12)
    C14 0.0585(18) 0.0579(19) 0.0554(17) 0.0198(15) 0.0248(14) 0.0066(15)
    C15 0.0662(19) 0.062(2) 0.0490(16) 0.0172(16) 0.0235(15) 0.0154(15)
_geom_special_details
;
All e.s.d.'s (except the e.s.d. in the dihedral angle between two l.s. planes)
are estimated using the full covariance matrix. The cell e.s.d.'s are taken
into account individually in the estimation of e.s.d.'s in distances, angles
and torsion angles; correlations between e.s.d.'s in cell parameters are only
used when they are defined by crystal symmetry. An approximate (isotropic)
treatment of cell e.s.d.'s is used for estimating e.s.d.'s involving l.s.
planes.
;
loop_
    _geom_bond_atom_site_label_1
    _geom_bond_atom_site_label_2
    _geom_bond_site_symmetry_2
    _geom_bond_distance
    _geom_bond_publ_flag
    O1 C2 . 1.377(3) ?
    O1 C1 . 1.419(4) ?
    C1 H1A . 0.9600 ?
    C1 H1B . 0.9600 ?
    C1 H1C . 0.9600 ?
    C2 C3 . 1.386(4) ?
    C2 C7 . 1.407(4) ?
    C3 C4 . 1.379(4) ?
    C3 H3A . 0.9300 ?
    C4 C5 . 1.370(4) ?
    C4 H4A . 0.9300 ?
    C5 C6 . 1.390(4) ?
    C5 H5A . 0.9300 ?
    C6 C7 . 1.398(4) ?
    C6 H6A . 0.9300 ?
    C7 C8 . 1.484(3) ?
    C8 C9 . 1.314(4) ?
    C8 H8A . 0.9300 ?
    C9 C10 . 1.482(4) ?
    C9 H9A . 0.9300 ?
    C10 C15 . 1.383(4) ?
    C10 C11 . 1.389(4) ?
    C11 C12 . 1.386(4) ?
    C11 H11A . 0.9300 ?
    C12 C13 . 1.379(4) ?
    C12 H12A . 0.9300 ?
    C13 C14 . 1.391(4) ?
    C13 C13 3_566 1.500(5) ?
    C14 C15 . 1.387(4) ?
    C14 H14A . 0.9300 ?
    C15 H15A . 0.9300 ?
loop_
    _geom_angle_atom_site_label_1
    _geom_angle_atom_site_label_2
    _geom_angle_atom_site_label_3
    _geom_angle_site_symmetry_1
    _geom_angle_site_symmetry_3
    _geom_angle
    _geom_angle_publ_flag
    C2 O1 C1 . . 118.4(2) ?
    O1 C1 H1A . . 109.5 ?
    O1 C1 H1B . . 109.5 ?
    H1A C1 H1B . . 109.5 ?
    O1 C1 H1C . . 109.5 ?
    H1A C1 H1C . . 109.5 ?
    H1B C1 H1C . . 109.5 ?
    O1 C2 C3 . . 123.6(3) ?
    O1 C2 C7 . . 116.0(2) ?
    C3 C2 C7 . . 120.5(3) ?
    C4 C3 C2 . . 120.4(3) ?
    C4 C3 H3A . . 119.8 ?
    C2 C3 H3A . . 119.8 ?
    C5 C4 C3 . . 120.5(3) ?
    C5 C4 H4A . . 119.7 ?
    C3 C4 H4A . . 119.7 ?
    C4 C5 C6 . . 119.5(3) ?
    C4 C5 H5A . . 120.2 ?
    C6 C5 H5A . . 120.2 ?
    C5 C6 C7 . . 121.6(3) ?
    C5 C6 H6A . . 119.2 ?
    C7 C6 H6A . . 119.2 ?
    C6 C7 C2 . . 117.5(2) ?
    C6 C7 C8 . . 122.7(3) ?
    C2 C7 C8 . . 119.8(3) ?
    C9 C8 C7 . . 127.1(3) ?
    C9 C8 H8A . . 116.5 ?
    C7 C8 H8A . . 116.5 ?
    C8 C9 C10 . . 126.9(3) ?
    C8 C9 H9A . . 116.5 ?
    C10 C9 H9A . . 116.5 ?
    C15 C10 C11 . . 116.5(2) ?
    C15 C10 C9 . . 120.3(3) ?
    C11 C10 C9 . . 123.2(2) ?
    C12 C11 C10 . . 121.3(3) ?
    C12 C11 H11A . . 119.4 ?
    C10 C11 H11A . . 119.4 ?
    C13 C12 C11 . . 122.7(3) ?
    C13 C12 H12A . . 118.7 ?
    C11 C12 H12A . . 118.7 ?
    C12 C13 C14 . . 115.7(2) ?
    C12 C13 C13 . 3_566 122.4(3) ?
    C14 C13 C13 . 3_566 121.8(3) ?
    C15 C14 C13 . . 122.1(3) ?
    C15 C14 H14A . . 119.0 ?
    C13 C14 H14A . . 119.0 ?
    C10 C15 C14 . . 121.7(3) ?
    C10 C15 H15A . . 119.2 ?
    C14 C15 H15A . . 119.2 ?
loop_
    _geom_hbond_atom_site_label_D
    _geom_hbond_atom_site_label_H
    _geom_hbond_atom_site_label_A
    _geom_hbond_site_symmetry_A
    _geom_hbond_distance_DH
    _geom_hbond_distance_HA
    _geom_hbond_distance_DA
    _geom_hbond_angle_DHA
    C1 H1C Cg1 1_545 0.96 2.76 3.611(3) 149
    C15 H15A Cg2 2_555 0.93 2.91 3.643(3) 137
