# Supplementary material for: 4,4′-Bis(2-methoxy­lstyr­yl)biphen­yl
Source: Acta Crystallogr Sect E Struct Rep Online. 2009 Jul 18;65(Pt 8):o1930. doi: 10.1107/S1600536809026920 (PMC2977130; doi:10.1107/S1600536809026920)
Supplement: Supplementary file 2 [file e-65-o1930-Isup2.hkl]

# 
# h,k,l, Fc-squared, Fo-squared, sigma(Fo-squared) and status flag 
# 
data_I
_shelx_title ' C in       P21/c' 
_shelx_refln_list_code          4 
_shelx_F_calc_maximum      146.97 
_exptl_crystal_F_000       444.00 
_reflns_d_resolution_high  0.7841 
 
loop_ 
 _symmetry_equiv_pos_as_xyz 
 'x, y, z' 
 '-x, y+1/2, -z+1/2' 
 '-x, -y, -z' 
 'x, -y-1/2, z-1/2' 
 
_cell_length_a    15.4990 
_cell_length_b     5.5050 
_cell_length_c    13.4450 
_cell_angle_alpha  90.000 
_cell_angle_beta   98.610 
_cell_angle_gamma  90.000 
 
_shelx_F_squared_multiplier     1.000 
 
loop_ 
 _refln_index_h 
 _refln_index_k 
 _refln_index_l 
 _refln_F_squared_calc 
 _refln_F_squared_meas 
 _refln_F_squared_sigma 
 _refln_observed_status 
   1   0   0      172.05      185.80      2.25 o 
   2   0   0       99.28      107.82      5.58 o 
   3   0   0     3460.73     3371.67     20.28 o 
   4   0   0     1608.99     1681.48     13.50 o 
   5   0   0      428.65      405.92     16.20 o 
   6   0   0      188.23      185.83      3.94 o 
   7   0   0      294.17      369.57      6.94 o 
   8   0   0      565.00      632.63     18.31 o 
   9   0   0      350.90      382.03      8.31 o 
  10   0   0        6.87        2.33      3.19 o 
  11   0   0       88.58       93.37      3.62 o 
  12   0   0       96.75       77.77      7.39 o 
  13   0   0       24.32       25.70      3.47 o 
  14   0   0        0.23        2.16      6.20 o 
  15   0   0       11.66       12.99      4.48 o 
  16   0   0       10.35       10.25      3.55 o 
  17   0   0        5.35       -3.23      5.38 o 
  18   0   0       33.22       30.65      4.46 o 
   1   1   0      702.74      602.46      6.06 o 
   2   1   0     1908.49     1645.09     46.99 o 
   3   1   0     1001.18      847.39     25.79 o 
   4   1   0      287.95      232.06      4.44 o 
   5   1   0     1654.14     1537.52     39.01 o 
   6   1   0      299.97      281.28     13.62 o 
   7   1   0     1763.00     1799.24     21.77 o 
   8   1   0       82.40      104.25      5.95 o 
   9   1   0      107.91      116.78      3.49 o 
  10   1   0       68.87       85.74      5.10 o 
  11   1   0       16.56       18.24      2.18 o 
  12   1   0       20.65       19.95      2.64 o 
  13   1   0        3.86        0.56      3.29 o 
  14   1   0        8.86       11.27      3.17 o 
  15   1   0        6.74        5.69      4.92 o 
  16   1   0       13.36        7.92      6.16 o 
  17   1   0       16.37       12.42     10.47 o 
  18   1   0        0.01        4.89      4.15 o 
   0   2   0       53.71       61.11      2.35 o 
   1   2   0      132.69      116.21      3.70 o 
   2   2   0      431.71      386.86     11.33 o 
   3   2   0      218.65      202.27      4.33 o 
   4   2   0      200.56      216.28      6.44 o 
   5   2   0        5.73        6.78      1.22 o 
   6   2   0       81.59       84.66      4.28 o 
   7   2   0      294.13      314.22     10.69 o 
   8   2   0       31.10       37.66      2.16 o 
   9   2   0        0.06       -2.57      2.57 o 
  10   2   0       24.31       19.82      2.10 o 
  11   2   0        0.03        2.03      3.01 o 
  12   2   0      108.66       93.76      5.28 o 
  13   2   0       10.65        7.06      8.35 o 
  14   2   0       15.06       21.99      2.82 o 
  15   2   0       30.08       23.74      3.47 o 
  16   2   0        6.56        2.15      4.93 o 
  17   2   0        3.17        6.22      5.83 o 
  18   2   0        0.29        7.12      5.38 o 
   1   3   0        2.98        1.72      2.19 o 
   2   3   0        2.88        1.26      1.97 o 
   3   3   0        1.25        1.41      2.05 o 
   4   3   0      198.31      196.41      5.17 o 
   5   3   0       47.00       44.54      2.33 o 
   6   3   0      126.41      132.37      4.85 o 
   7   3   0       84.71       93.91      7.34 o 
   8   3   0        1.38        0.50      2.91 o 
   9   3   0       25.06       24.03      2.22 o 
  10   3   0       24.36       21.52      3.03 o 
  11   3   0        6.16        7.41      9.93 o 
  12   3   0       40.85       42.47      3.30 o 
  13   3   0        2.53        0.70      4.76 o 
  14   3   0       83.59       74.79      5.83 o 
  15   3   0       13.52        7.45      5.79 o 
  16   3   0        3.50        7.04      4.97 o 
  17   3   0        0.75        1.06      4.92 o 
   0   4   0        8.05        8.14      2.35 o 
   1   4   0       29.05       28.75      2.30 o 
   2   4   0      201.41      222.83      4.75 o 
   3   4   0       56.42       53.17      2.72 o 
   4   4   0       20.86       24.89      2.17 o 
   5   4   0       34.87       36.25      4.72 o 
   6   4   0        7.75        6.80      2.33 o 
   7   4   0       27.68       25.23      2.95 o 
   8   4   0        3.04       -0.45      3.37 o 
   9   4   0        0.19        4.90      3.42 o 
  10   4   0        5.57        5.97      2.85 o 
  11   4   0        0.75        1.91      4.11 o 
  12   4   0        4.74        4.35      4.16 o 
  13   4   0        9.12        9.13      3.83 o 
  14   4   0        0.00        3.58      4.73 o 
  15   4   0        0.03        4.16      5.81 o 
  16   4   0        5.54        5.85      5.72 o 
   1   5   0        1.70        4.60      3.43 o 
   2   5   0      208.08      235.24      7.87 o 
   3   5   0      129.90      143.65      4.85 o 
   4   5   0       11.76       14.55      4.32 o 
   5   5   0        0.75        0.32      3.75 o 
   6   5   0        7.96       14.03      2.30 o 
   7   5   0        3.31        7.71      6.52 o 
   8   5   0        0.04        0.11      3.31 o 
   9   5   0        0.12       -3.08      4.98 o 
  10   5   0       10.28       11.44      4.04 o 
  11   5   0        0.07       -4.56      4.56 o 
  12   5   0        0.03       -3.44     11.22 o 
  13   5   0        0.08        7.98      5.42 o 
   0   6   0       23.85       33.76      5.93 o 
   1   6   0       14.76        8.60      5.90 o 
   2   6   0       43.23       45.70      4.26 o 
   3   6   0        2.37        0.91      4.79 o 
   4   6   0        1.67        3.73      4.82 o 
   5   6   0        0.06        3.72      4.04 o 
   6   6   0        0.55        4.21      5.24 o 
   7   6   0        1.24       -5.26      5.26 o 
   8   6   0        0.80        9.24      4.43 o 
   9   6   0        3.29        6.27      6.14 o 
  10   6   0        2.79       13.75      4.26 o 
 -18   1   1       78.56       70.69      8.61 o 
 -17   1   1       39.04       36.98      6.17 o 
 -16   1   1        3.92       -5.13      5.64 o 
 -15   1   1       16.35       22.68      4.80 o 
 -14   1   1       17.93       22.13      4.17 o 
 -13   1   1       27.63       26.42      4.16 o 
 -12   1   1        0.40       -0.34      2.35 o 
 -11   1   1        8.79        3.82      5.55 o 
 -10   1   1      202.99      175.81      6.32 o 
  -9   1   1       78.89       78.68      3.99 o 
  -8   1   1      100.82      106.51      4.26 o 
  -7   1   1        1.59       -0.86      2.61 o 
  -6   1   1      595.34      650.12     13.71 o 
  -5   1   1      188.71      166.69      5.31 o 
  -4   1   1      212.65      175.24      4.93 o 
  -3   1   1       97.02       87.43      2.57 o 
  -2   1   1       37.25       35.06      1.59 o 
  -1   1   1       37.87       34.06      1.38 o 
   0   1   1       76.06       68.26      1.96 o 
   1   1   1     7660.08     7502.04     35.66 o 
   2   1   1    21601.31    21083.10     73.16 o 
   3   1   1     3698.98     3333.53     26.05 o 
   4   1   1       48.59       46.83      2.15 o 
   5   1   1      120.46      115.55      3.47 o 
   6   1   1        7.31        2.77      2.56 o 
   7   1   1        2.67        0.00      2.57 o 
   8   1   1      185.74      213.20      6.02 o 
   9   1   1      419.82      455.49     13.15 o 
  10   1   1        0.65       -0.86      3.12 o 
  11   1   1       26.13       26.50      3.53 o 
  12   1   1        0.19        1.28      4.80 o 
  13   1   1        0.55        8.44      5.44 o 
  14   1   1       22.59       22.23      4.17 o 
  15   1   1        0.21        0.82      5.82 o 
  16   1   1       14.04       19.65      5.40 o 
  17   1   1        1.57        6.70      7.10 o 
  18   1   1        8.12        8.19      6.80 o 
 -18   2   1       40.94       45.87      6.85 o 
 -17   2   1        0.00        3.89      3.65 o 
 -16   2   1        1.17        6.27      6.65 o 
 -15   2   1       31.44       29.12      4.97 o 
 -14   2   1        6.22      -12.39     12.39 o 
 -13   2   1       28.54       26.13      4.01 o 
 -12   2   1       11.85       10.23      3.29 o 
 -11   2   1      101.97       96.84      5.14 o 
 -10   2   1      142.91      118.87      5.14 o 
  -9   2   1       56.36       59.74      3.79 o 
  -8   2   1      133.31      133.65      4.89 o 
  -7   2   1       59.89       48.09      3.27 o 
  -6   2   1      777.92      721.48     16.00 o 
  -5   2   1      933.10      894.29     16.91 o 
  -4   2   1      923.14      847.18     15.77 o 
  -3   2   1      177.70      169.66      4.90 o 
  -2   2   1       43.29       39.94      2.11 o 
  -1   2   1      165.91      137.05      4.29 o 
   0   2   1        2.63        4.48      1.15 o 
   1   2   1      557.98      507.11     11.17 o 
   2   2   1      535.58      508.51     11.41 o 
   3   2   1        5.05        2.08      2.72 o 
   4   2   1       64.47       61.57      2.83 o 
   5   2   1      124.06      103.32      3.75 o 
   6   2   1        1.92       -2.64      3.10 o 
   7   2   1      142.96      152.66      4.99 o 
   8   2   1       10.13        7.20      2.25 o 
   9   2   1      206.72      205.36      6.63 o 
  10   2   1        0.00       -3.37      3.90 o 
  11   2   1       10.14       10.14      3.07 o 
  12   2   1       20.94       25.01      3.66 o 
  13   2   1        0.07        7.35      5.60 o 
  14   2   1       10.90        0.82      5.64 o 
  15   2   1        4.23       12.25      3.50 o 
  16   2   1       38.54       44.16      6.45 o 
  17   2   1        0.00        5.07      7.39 o 
  18   2   1       15.41       17.86      5.42 o 
 -17   3   1        0.00        0.00      5.50 o 
 -16   3   1        0.48        6.67      5.79 o 
 -15   3   1        3.52        9.61      6.36 o 
 -14   3   1        8.71        6.40      6.59 o 
 -13   3   1       34.37       25.98      4.37 o 
 -12   3   1        0.14        0.00      5.18 o 
 -11   3   1       81.68       72.07      5.23 o 
 -10   3   1       14.99       11.19      3.13 o 
  -9   3   1        4.54       -3.58      4.49 o 
  -8   3   1       49.55       53.12      3.95 o 
  -7   3   1       32.74       29.56      3.10 o 
  -6   3   1       27.99       27.30      2.78 o 
  -5   3   1       34.48       34.94      2.80 o 
  -4   3   1      162.29      173.05      5.15 o 
  -3   3   1      136.72      136.43      4.70 o 
  -2   3   1       12.83       16.86      2.17 o 
  -1   3   1       36.15       42.05      2.82 o 
   0   3   1        0.57        1.02      2.97 o 
   1   3   1       21.49       18.46      2.21 o 
   2   3   1       83.46       67.23      3.40 o 
   3   3   1        6.19        4.80      3.15 o 
   4   3   1       57.77       46.08      3.11 o 
   5   3   1        0.03       -2.81      2.81 o 
   6   3   1       20.58       20.74      2.91 o 
   7   3   1        0.38        0.48      4.11 o 
   8   3   1        1.16        1.04      4.09 o 
   9   3   1        2.95        6.62      2.64 o 
  10   3   1        6.98       -0.56      4.96 o 
  11   3   1        0.35        4.03      4.65 o 
  12   3   1        6.49        3.66      6.67 o 
  13   3   1       20.27       18.09      4.49 o 
  14   3   1       19.62       11.79      5.13 o 
  15   3   1        6.63        1.89      7.02 o 
  16   3   1        6.73        7.12      7.93 o 
  17   3   1        0.11        1.10      8.57 o 
 -16   4   1        1.60       -0.96      8.06 o 
 -15   4   1        2.59        9.66      7.72 o 
 -14   4   1        3.09       10.04      3.89 o 
 -13   4   1       54.67       44.43      6.03 o 
 -12   4   1       17.10       11.64      7.24 o 
 -11   4   1        6.23       -0.70      7.45 o 
 -10   4   1        0.02        0.00      4.57 o 
  -9   4   1        5.73        6.35      5.76 o 
  -8   4   1       10.88        7.18      5.28 o 
  -7   4   1       32.41       38.29      3.95 o 
  -6   4   1        0.29        1.09      4.25 o 
  -5   4   1       10.50       11.93      2.86 o 
  -4   4   1      233.10      240.14      7.22 o 
  -3   4   1       42.55       40.65      3.52 o 
  -2   4   1        0.62        2.86      3.33 o 
  -1   4   1       30.82       31.42      3.22 o 
   0   4   1        3.62        5.68      3.47 o 
   1   4   1        0.65        0.96      3.57 o 
   2   4   1       42.29       45.16      3.42 o 
   3   4   1       52.05       46.16      3.94 o 
   4   4   1      258.47      241.32      7.43 o 
   5   4   1        7.65        6.46      4.75 o 
   6   4   1      209.59      212.39      7.33 o 
   7   4   1        0.05        6.57      4.81 o 
   8   4   1       22.58       20.10      3.74 o 
   9   4   1        0.16       -5.50      5.50 o 
  10   4   1        0.15        2.17      5.47 o 
  11   4   1        0.38       -7.11      7.11 o 
  12   4   1        1.62        6.68      5.90 o 
  13   4   1        0.19        3.60      3.90 o 
  14   4   1        4.06        8.71      8.36 o 
  15   4   1        4.06        3.12      7.87 o 
 -13   5   1        0.88        3.89      7.37 o 
 -12   5   1        1.54       -7.15      7.15 o 
 -11   5   1        1.18       -7.29      7.29 o 
 -10   5   1        0.03       -1.60      6.94 o 
  -9   5   1        1.88       -3.81      6.76 o 
  -8   5   1        2.87       -3.65      5.96 o 
  -7   5   1        6.51       -1.39      7.79 o 
  -6   5   1       13.42       23.54      3.65 o 
  -5   5   1        8.67        6.64      6.24 o 
  -4   5   1       27.49       22.02      4.00 o 
  -3   5   1        7.66        8.89      6.28 o 
  -2   5   1       35.14       36.77      4.27 o 
  -1   5   1       71.52       81.13      5.55 o 
   0   5   1       26.51       42.08      4.01 o 
   1   5   1       54.23       53.82      4.82 o 
   2   5   1        7.17        1.90      7.21 o 
   3   5   1      146.06      162.18      7.54 o 
   4   5   1      267.69      276.16      9.48 o 
   5   5   1        0.72       -1.33      5.98 o 
   6   5   1       24.62       24.13      4.41 o 
   7   5   1       13.51       15.05      3.55 o 
   8   5   1        2.16       -2.22      5.28 o 
   9   5   1        1.91        8.84      3.97 o 
  10   5   1        1.17        7.79      5.80 o 
  11   5   1        1.05       -0.85      6.54 o 
  12   5   1        1.25        6.22      4.52 o 
  13   5   1        3.28       -3.77      7.05 o 
 -10   6   1        0.00       -7.67      7.67 o 
  -9   6   1        9.86       14.73      4.75 o 
  -8   6   1        8.82       10.54      5.32 o 
  -7   6   1        1.68       -2.59      7.18 o 
  -6   6   1        4.18        4.27      6.89 o 
  -5   6   1        0.26        5.00      7.37 o 
  -4   6   1        1.90        4.08      5.96 o 
  -3   6   1        0.71        3.23      4.08 o 
  -2   6   1        0.55        9.56      6.17 o 
  -1   6   1      162.17      182.24      9.90 o 
   0   6   1        6.77        6.35      7.34 o 
   1   6   1        0.16        2.40      6.89 o 
   2   6   1        9.04        5.63      8.39 o 
   3   6   1       27.93       32.00      5.50 o 
   4   6   1       14.76       10.33      4.56 o 
   5   6   1        0.29       -6.60      6.60 o 
   6   6   1        3.89        9.69      6.76 o 
   7   6   1        4.22        6.92      3.90 o 
   8   6   1        8.58        9.48      9.18 o 
   9   6   1        4.75        0.00      7.59 o 
 -18   0   2        4.08        8.30      5.44 o 
 -17   0   2      179.85      162.52     10.45 o 
 -16   0   2      493.31      540.23     16.06 o 
 -15   0   2       27.79       24.33      5.74 o 
 -14   0   2       36.95       35.93      5.28 o 
 -13   0   2       77.73       95.28      6.27 o 
 -12   0   2      108.14      115.94      5.96 o 
 -11   0   2       19.50       27.65      3.42 o 
 -10   0   2        0.52        2.05      3.23 o 
  -9   0   2       23.24       43.36      3.25 o 
  -8   0   2       13.06       12.22      2.27 o 
  -7   0   2        0.16        3.57      1.81 o 
  -6   0   2        0.01        1.85      2.25 o 
  -5   0   2        4.48        2.86      2.62 o 
  -4   0   2      994.79     1020.93     15.39 o 
  -3   0   2     1131.67     1236.16     15.26 o 
  -2   0   2     7766.59     7964.41     38.05 o 
  -1   0   2       19.05       29.36      1.26 o 
   0   0   2      751.69      869.19     10.29 o 
   1   0   2     1511.95     1672.64     15.65 o 
   2   0   2     9777.28     9054.35     46.07 o 
   3   0   2    13484.37    12490.19     61.16 o 
   4   0   2     1735.12     1923.08     22.59 o 
   5   0   2      383.29      380.95     10.87 o 
   6   0   2      127.98      135.31      4.36 o 
   7   0   2      539.28      556.36     15.37 o 
   8   0   2      212.36      217.30      6.50 o 
   9   0   2       14.24       11.05      2.24 o 
  10   0   2     1041.95     1066.00     26.04 o 
  11   0   2       71.78       75.40      5.27 o 
  12   0   2      129.05      138.06      6.52 o 
  13   0   2        7.45       13.64      3.36 o 
  14   0   2        5.32        3.02      5.74 o 
  15   0   2        0.34        3.25      6.20 o 
  16   0   2        0.74        8.79      7.96 o 
  17   0   2        2.61        9.82      4.48 o 
  18   0   2        8.15        0.00      7.24 o 
 -18   1   2       21.76        8.03     11.10 o 
 -17   1   2       31.15       38.50      6.37 o 
 -16   1   2        1.05       -0.74      6.89 o 
 -15   1   2       14.74       11.50      4.14 o 
 -14   1   2       19.59       22.56      4.70 o 
 -13   1   2        7.37        8.25      3.47 o 
 -12   1   2        9.19        7.87      5.39 o 
 -11   1   2       10.71       12.18      3.05 o 
 -10   1   2       70.10       58.36      3.91 o 
  -9   1   2      143.52      122.72      4.83 o 
  -8   1   2      175.98      175.20      5.13 o 
  -7   1   2      124.29      120.40      4.01 o 
  -6   1   2        4.97        3.52      1.66 o 
  -5   1   2      159.82      123.48      3.61 o 
  -4   1   2      358.14      327.31      8.27 o 
  -3   1   2       31.82       29.82      1.58 o 
  -2   1   2       85.46       85.95      2.54 o 
  -1   1   2       95.00       83.24      2.41 o 
   0   1   2     1948.60     1821.99     16.76 o 
   1   1   2       28.81       22.22      1.50 o 
   2   1   2      684.85      622.72     10.76 o 
   3   1   2    14779.71    14585.89     65.83 o 
   4   1   2        0.08       -0.86      2.06 o 
   5   1   2        3.79        2.67      1.52 o 
   6   1   2      189.82      215.96      6.60 o 
   7   1   2      150.76      179.21      5.44 o 
   8   1   2       15.49       21.43      2.64 o 
   9   1   2      170.53      180.52      6.30 o 
  10   1   2       20.18       16.25      3.34 o 
  11   1   2        0.48       -4.12      4.12 o 
  12   1   2       14.66        7.26      5.58 o 
  13   1   2        2.51        1.44      6.70 o 
  14   1   2        0.03       -2.62      4.89 o 
  15   1   2        0.30        0.85      3.76 o 
  16   1   2        0.28       -3.10      6.92 o 
  17   1   2        8.25        5.82      7.88 o 
  18   1   2        2.51        7.07      4.41 o 
 -18   2   2       10.22       12.54      9.21 o 
 -17   2   2        9.60       12.34      4.76 o 
 -16   2   2        0.12        4.46      7.18 o 
 -15   2   2        1.68        2.46      6.19 o 
 -14   2   2       13.13       14.87      3.69 o 
 -13   2   2        0.10        0.00      4.48 o 
 -12   2   2        5.03        6.67      4.41 o 
 -11   2   2        0.74       -4.84      4.84 o 
 -10   2   2       31.43       35.02      3.50 o 
  -9   2   2      283.09      259.07      7.73 o 
  -8   2   2       10.73       11.45      2.24 o 
  -7   2   2       20.47       29.86      2.42 o 
  -6   2   2       92.06      101.45      3.80 o 
  -5   2   2      472.20      486.31     12.93 o 
  -4   2   2      578.02      556.19     13.01 o 
  -3   2   2      162.03      163.09      4.90 o 
  -2   2   2      726.37      693.35     13.44 o 
  -1   2   2      477.84      448.01     10.75 o 
   0   2   2      234.74      216.45      6.20 o 
   1   2   2       57.34       55.79      2.45 o 
   2   2   2       35.90       35.03      2.14 o 
   3   2   2      832.68      884.43     16.23 o 
   4   2   2       66.95       62.02      3.09 o 
   5   2   2      896.19      786.31     17.47 o 
   6   2   2      145.35      126.44      4.54 o 
   7   2   2       64.60       57.45      3.52 o 
   8   2   2       23.09       27.59      3.01 o 
   9   2   2        7.63        8.44      2.49 o 
  10   2   2        7.10        1.14      4.06 o 
  11   2   2        6.26        6.96      5.55 o 
  12   2   2       11.27       12.73      3.60 o 
  13   2   2        0.37        6.84      5.44 o 
  14   2   2        4.95        8.28      6.62 o 
  15   2   2        9.39       -6.83      7.07 o 
  16   2   2        7.45        4.81      7.00 o 
  17   2   2       10.52       -7.07      7.99 o 
  18   2   2        3.96        3.31      7.91 o 
 -17   3   2        5.15        8.99      4.97 o 
 -16   3   2        6.63       -1.69      6.48 o 
 -15   3   2        0.13       -1.58      6.64 o 
 -14   3   2        0.00        7.90      6.01 o 
 -13   3   2       27.41       27.65      4.21 o 
 -12   3   2      103.28       83.85      5.76 o 
 -11   3   2       92.30       82.25      5.54 o 
 -10   3   2        7.39        2.27      5.48 o 
  -9   3   2        7.53        2.08      4.73 o 
  -8   3   2       20.55       26.61      2.97 o 
  -7   3   2       47.17       46.26      3.33 o 
  -6   3   2       45.63       50.69      3.36 o 
  -5   3   2        0.22       -1.97      3.23 o 
  -4   3   2      408.01      399.93     10.96 o 
  -3   3   2        0.49        1.10      3.55 o 
  -2   3   2     1166.62     1153.88     21.61 o 
  -1   3   2       14.29       13.18      2.21 o 
   0   3   2       47.45       45.93      2.88 o 
   1   3   2      128.62      140.79      4.58 o 
   2   3   2        0.27       -1.07      2.69 o 
   3   3   2       30.75       36.65      2.82 o 
   4   3   2       68.01       65.22      3.70 o 
   5   3   2      308.88      288.29      8.74 o 
   6   3   2       80.42       72.07      4.08 o 
   7   3   2      106.72      105.63      5.20 o 
   8   3   2       21.30       25.08      3.73 o 
   9   3   2        7.18        1.76      5.29 o 
  10   3   2       53.87       58.22      4.75 o 
  11   3   2        2.48        3.49      5.87 o 
  12   3   2        0.00        3.79      5.53 o 
  13   3   2        0.18       -2.16      5.15 o 
  14   3   2        2.65       -0.77      6.25 o 
  15   3   2        3.43        6.76      7.90 o 
  16   3   2        0.01       -2.69      6.75 o 
  17   3   2        5.99        2.24      5.12 o 
 -16   4   2        3.08        8.22      7.69 o 
 -15   4   2        1.82        0.96      7.82 o 
 -14   4   2        9.07       11.38      4.88 o 
 -13   4   2        4.39       -3.17      7.34 o 
 -12   4   2       22.61       19.45      4.75 o 
 -11   4   2       27.14       23.53      3.69 o 
 -10   4   2        0.04       -0.66      5.80 o 
  -9   4   2        9.88        6.56      3.25 o 
  -8   4   2        0.00        1.20      4.48 o 
  -7   4   2        1.20       -5.15      5.15 o 
  -6   4   2       29.89       25.29      3.66 o 
  -5   4   2       47.99       41.61      4.10 o 
  -4   4   2       16.66       21.16      3.04 o 
  -3   4   2        4.25        3.95      4.43 o 
  -2   4   2       52.77       52.10      3.87 o 
  -1   4   2       11.01       12.55      2.80 o 
   0   4   2       14.61       11.11      2.69 o 
   1   4   2        5.33        2.93      4.48 o 
   2   4   2       17.33       19.35      2.83 o 
   3   4   2       48.80       43.82      3.76 o 
   4   4   2        0.52        1.06      4.54 o 
   5   4   2      552.77      537.42     16.18 o 
   6   4   2      162.25      151.04      6.81 o 
   7   4   2        9.26        7.79      2.99 o 
   8   4   2       58.78       65.79      5.02 o 
   9   4   2        0.91       -1.95      5.39 o 
  10   4   2        1.79        5.96      4.96 o 
  11   4   2        0.48        1.60      5.29 o 
  12   4   2        1.20        7.72      6.14 o 
  13   4   2        0.70       -3.31      6.81 o 
  14   4   2        0.96        4.97      8.03 o 
  15   4   2       13.31       18.79      4.94 o 
 -13   5   2        3.44       -0.93      7.47 o 
 -12   5   2        0.03       -1.76      7.35 o 
 -11   5   2        8.33        0.85      7.02 o 
 -10   5   2        0.00       -6.48      6.48 o 
  -9   5   2        0.05       -4.57      6.46 o 
  -8   5   2        0.16        4.44      5.13 o 
  -7   5   2        1.49       -4.91      5.39 o 
  -6   5   2        0.16       -5.76      5.76 o 
  -5   5   2        4.78        6.03      5.31 o 
  -4   5   2        0.73       -3.85      4.97 o 
  -3   5   2        4.10        4.49      5.69 o 
  -2   5   2        0.41        3.81      4.67 o 
  -1   5   2        1.28        2.53      4.80 o 
   0   5   2       73.54       81.63      5.46 o 
   1   5   2      140.35      166.77      7.19 o 
   2   5   2       19.51       28.15      4.11 o 
   3   5   2       11.16       17.75      3.61 o 
   4   5   2       24.41       24.55      4.21 o 
   5   5   2      133.81      137.19      7.01 o 
   6   5   2        5.50        9.66      3.01 o 
   7   5   2        1.58       -4.33      5.29 o 
   8   5   2       31.37       35.35      5.81 o 
   9   5   2        0.56       -2.37      5.61 o 
  10   5   2       15.31       21.62      5.29 o 
  11   5   2        0.16       -6.43      6.43 o 
  12   5   2        5.76       19.92      4.91 o 
  13   5   2       14.91       14.84      9.48 o 
 -10   6   2        0.30        2.94      6.59 o 
  -9   6   2        0.20        5.66      6.54 o 
  -8   6   2        0.55       -6.27      7.21 o 
  -7   6   2        0.39        5.29      6.83 o 
  -6   6   2        0.07        8.59      5.44 o 
  -5   6   2        0.95       -5.77      6.94 o 
  -4   6   2        0.01        3.29      6.59 o 
  -3   6   2        1.46        7.31      6.12 o 
  -2   6   2        4.35       11.26      6.92 o 
  -1   6   2        0.04       -3.13      6.73 o 
   0   6   2       26.32       14.43      8.78 o 
   1   6   2       61.29       82.87      7.31 o 
   2   6   2        0.22        5.69      5.34 o 
   3   6   2        1.64        0.00      7.10 o 
   4   6   2        0.52        7.63      6.40 o 
   5   6   2        2.81       -5.02      7.10 o 
   6   6   2        0.41        0.90      5.88 o 
   7   6   2        1.26       -7.08      8.31 o 
   8   6   2        0.35        6.76      7.55 o 
   9   6   2        5.12       -4.75      8.11 o 
 -18   1   3        1.00       -2.57      7.15 o 
 -17   1   3       92.97      120.98      8.79 o 
 -16   1   3       59.83       69.69      6.58 o 
 -15   1   3      392.74      445.39     13.98 o 
 -14   1   3       68.03       86.28      6.26 o 
 -13   1   3       10.83       16.82      3.53 o 
 -12   1   3        0.00        3.04      4.68 o 
 -11   1   3       15.15       19.22      3.12 o 
 -10   1   3       32.13       27.87      3.26 o 
  -9   1   3        0.84        4.40      1.82 o 
  -8   1   3      636.53      602.76     16.02 o 
  -7   1   3      219.13      184.17      6.04 o 
  -6   1   3       96.65       82.42      3.16 o 
  -5   1   3      356.02      326.08      9.32 o 
  -4   1   3      220.86      172.32      5.34 o 
  -3   1   3        2.96        2.35      1.66 o 
  -2   1   3      386.95      319.35      7.96 o 
  -1   1   3     2338.65     2160.78     20.35 o 
   0   1   3     1482.64     1459.03     16.49 o 
   1   1   3      821.69      807.89     12.78 o 
   2   1   3        0.59        1.06      1.77 o 
   3   1   3        1.69        2.17      2.01 o 
   4   1   3     3355.39     3324.04     32.65 o 
   5   1   3      598.72      623.08     14.99 o 
   6   1   3       47.12       49.73      3.07 o 
   7   1   3       40.76       42.87      3.15 o 
   8   1   3        0.71       -3.17      3.17 o 
   9   1   3       39.62       39.63      3.74 o 
  10   1   3       24.11       20.26      3.49 o 
  11   1   3       12.27       10.06      6.09 o 
  12   1   3      200.74      193.78      8.06 o 
  13   1   3        8.10        4.48      6.32 o 
  14   1   3       20.51       19.56      4.40 o 
  15   1   3        6.31        5.18      7.02 o 
  16   1   3       11.90       15.91      5.13 o 
  17   1   3        0.60       -0.86      6.95 o 
  18   1   3        2.50       -0.93      7.16 o 
 -18   2   3        1.21        1.06      9.27 o 
 -17   2   3        5.58       10.60      7.79 o 
 -16   2   3        1.92       -5.45      6.56 o 
 -15   2   3        0.42        7.31      6.46 o 
 -14   2   3        3.21        7.39      5.63 o 
 -13   2   3        2.86        3.77      3.17 o 
 -12   2   3        3.55        0.59      5.37 o 
 -11   2   3       65.57       63.02      4.56 o 
 -10   2   3      243.59      217.80      6.90 o 
  -9   2   3       29.24       31.66      2.82 o 
  -8   2   3      364.86      302.49      8.64 o 
  -7   2   3       27.64       33.18      2.59 o 
  -6   2   3      228.71      227.33      6.68 o 
  -5   2   3      264.35      257.95      7.78 o 
  -4   2   3       83.06       79.71      3.19 o 
  -3   2   3      753.95      725.79     14.72 o 
  -2   2   3       14.58       18.11      1.73 o 
  -1   2   3      319.36      352.62      9.90 o 
   0   2   3      771.27      761.81     14.85 o 
   1   2   3       14.19       14.44      1.82 o 
   2   2   3      361.67      353.81     10.52 o 
   3   2   3       94.75       89.97      3.37 o 
   4   2   3     1331.16     1319.66     22.16 o 
   5   2   3     2197.75     2078.56     29.29 o 
   6   2   3      956.23      919.40     20.97 o 
   7   2   3       17.32        6.70      5.09 o 
   8   2   3       35.78       32.86      3.70 o 
   9   2   3        0.00       -3.34      3.66 o 
  10   2   3        5.12       -5.15      5.15 o 
  11   2   3       16.40       13.69      3.68 o 
  12   2   3       31.27       40.63      4.32 o 
  13   2   3        1.08       -4.67      5.63 o 
  14   2   3        6.53        7.10      3.89 o 
  15   2   3        1.91        9.55      4.80 o 
  16   2   3        0.03       -6.08      6.08 o 
  17   2   3        0.60        8.04      5.00 o 
 -17   3   3        0.74        8.09      6.24 o 
 -16   3   3        3.00        7.45      8.01 o 
 -15   3   3       10.46       10.27      7.55 o 
 -14   3   3        0.42        7.08      5.63 o 
 -13   3   3        0.24       -4.83      5.56 o 
 -12   3   3        1.16       -2.57      5.31 o 
 -11   3   3       34.46       29.77      3.60 o 
 -10   3   3        0.37       -1.68      4.20 o 
  -9   3   3       11.91       10.36      2.78 o 
  -8   3   3        0.42        0.98      3.68 o 
  -7   3   3       14.94       19.05      2.83 o 
  -6   3   3        3.87        3.92      4.05 o 
  -5   3   3        3.66        0.40      3.68 o 
  -4   3   3        0.37       -0.77      3.10 o 
  -3   3   3      718.31      710.41     17.76 o 
  -2   3   3       27.52       26.84      2.98 o 
  -1   3   3      188.26      194.07      5.63 o 
   0   3   3      331.68      341.50     10.20 o 
   1   3   3       27.30       26.20      2.77 o 
   2   3   3        7.44        6.83      2.19 o 
   3   3   3        2.30        0.82      3.02 o 
   4   3   3       46.93       48.40      3.28 o 
   5   3   3      275.94      281.33      8.06 o 
   6   3   3        3.04        7.31      2.43 o 
   7   3   3      191.21      193.40      6.86 o 
   8   3   3       40.77       35.03      4.08 o 
   9   3   3      123.94      121.67      6.18 o 
  10   3   3       17.79       17.38      3.74 o 
  11   3   3        5.84        5.82      3.20 o 
  12   3   3        2.92        3.15      6.88 o 
  13   3   3        0.00        5.13      5.53 o 
  14   3   3        2.58        7.39      5.71 o 
  15   3   3        0.06       -3.42      6.40 o 
  16   3   3        6.51       10.73      8.15 o 
 -16   4   3        1.32       10.22      7.37 o 
 -15   4   3        0.66        0.94      5.79 o 
 -14   4   3        3.89       -8.51      8.51 o 
 -13   4   3       11.16       13.22      5.02 o 
 -12   4   3       32.22       33.33      5.13 o 
 -11   4   3        0.21        0.00      5.47 o 
 -10   4   3      121.48       93.77      5.76 o 
  -9   4   3        2.69        5.76      5.53 o 
  -8   4   3        0.10       -5.60      5.60 o 
  -7   4   3        4.57        5.21      4.60 o 
  -6   4   3       15.67        6.11      4.69 o 
  -5   4   3        5.50        6.08      2.99 o 
  -4   4   3        0.33       -1.02      4.43 o 
  -3   4   3       36.97       34.59      3.68 o 
  -2   4   3       33.46       40.42      3.70 o 
  -1   4   3      107.68      111.78      5.17 o 
   0   4   3        0.63       -2.89      4.11 o 
   1   4   3        2.24        0.00      3.37 o 
   2   4   3        5.21        5.13      3.69 o 
   3   4   3        2.56        0.53      4.33 o 
   4   4   3      123.44      123.79      5.81 o 
   5   4   3       12.17       17.17      3.34 o 
   6   4   3      356.98      368.13     12.10 o 
   7   4   3      296.46      280.32      9.23 o 
   8   4   3       29.67       26.69      4.38 o 
   9   4   3        5.72       10.38      3.45 o 
  10   4   3        2.33        6.97      5.84 o 
  11   4   3        0.43        3.33      5.98 o 
  12   4   3        1.37       -7.31      7.31 o 
  13   4   3        0.41       -4.24      7.24 o 
  14   4   3        6.79       10.28      7.82 o 
  15   4   3        3.36       -3.84      7.55 o 
 -13   5   3       19.83       12.30      5.84 o 
 -12   5   3       19.66        9.07      8.22 o 
 -11   5   3        0.41        4.48      4.04 o 
 -10   5   3       33.79       27.19      5.55 o 
  -9   5   3        8.51        1.55      7.24 o 
  -8   5   3        1.93        2.24      5.36 o 
  -7   5   3        5.86       10.84      3.42 o 
  -6   5   3        8.80        2.09      6.30 o 
  -5   5   3        0.46       -5.55      5.55 o 
  -4   5   3        9.06        8.65      6.94 o 
  -3   5   3        1.59       -1.92      6.17 o 
  -2   5   3        0.13        0.00      4.64 o 
  -1   5   3       27.80       27.49      4.13 o 
   0   5   3        1.49       -1.89      5.21 o 
   1   5   3        0.09       -5.47      5.47 o 
   2   5   3        0.14        0.00      5.20 o 
   3   5   3       29.13       29.24      4.16 o 
   4   5   3        0.02       -0.67      6.30 o 
   5   5   3        0.00        2.86      3.31 o 
   6   5   3       47.33       56.53      5.49 o 
   7   5   3       29.32       12.49      9.12 o 
   8   5   3        2.67        7.37      6.49 o 
   9   5   3        0.71        1.73      6.11 o 
  10   5   3        1.00       -0.85      7.11 o 
  11   5   3       10.98       19.35      5.39 o 
  12   5   3        0.64        1.02      8.41 o 
 -10   6   3        0.59        7.88      4.44 o 
  -9   6   3        1.67       -7.45      7.45 o 
  -8   6   3        0.63        3.68      7.99 o 
  -7   6   3        0.62       -5.24      7.74 o 
  -6   6   3        4.41        7.80      7.21 o 
  -5   6   3        8.54       16.31      4.92 o 
  -4   6   3        2.24       13.69      3.45 o 
  -3   6   3        2.84       -0.80      6.51 o 
  -2   6   3        0.78       -4.80      7.05 o 
  -1   6   3        0.09        4.88      5.98 o 
   0   6   3        0.02        5.21      3.97 o 
   1   6   3       12.40       14.12      4.70 o 
   2   6   3       17.21       21.91      4.96 o 
   3   6   3        9.84       15.89      5.31 o 
   4   6   3        0.86        3.47      6.24 o 
   5   6   3        0.98       -5.98      8.04 o 
   6   6   3        0.42        6.43      7.51 o 
   7   6   3        1.71       -6.32      7.61 o 
   8   6   3        1.57       -7.47      8.46 o 
   9   6   3       13.86       -6.76      9.13 o 
 -18   0   4       39.21       51.39      6.51 o 
 -17   0   4       20.51       12.30     10.41 o 
 -16   0   4       15.32       16.47      5.12 o 
 -15   0   4      215.55      245.52     10.24 o 
 -14   0   4     1600.97     1992.94     43.54 o 
 -13   0   4      439.58      532.46     16.26 o 
 -12   0   4        3.35        7.16      5.50 o 
 -11   0   4      284.30      341.44     10.31 o 
 -10   0   4       43.16       46.03      4.26 o 
  -9   0   4       65.38       78.87      4.43 o 
  -8   0   4        1.13        3.57      2.96 o 
  -7   0   4      259.47      346.69     10.26 o 
  -6   0   4     3644.13     4657.08     43.82 o 
  -5   0   4        1.08       -1.92      2.25 o 
  -4   0   4      575.84      671.04     13.62 o 
  -3   0   4     1321.01     1246.43     15.99 o 
  -2   0   4      643.45      862.28     14.20 o 
  -1   0   4     1119.05     1414.30     18.34 o 
   0   0   4      141.93      180.88      5.53 o 
   1   0   4     1690.00     1868.89     22.25 o 
   2   0   4     1719.59     1881.56     23.26 o 
   3   0   4        4.05        9.15      2.22 o 
   4   0   4       27.79       22.18      2.30 o 
   5   0   4       54.19       82.51      3.83 o 
   6   0   4       21.36       39.41      2.90 o 
   7   0   4        3.16        3.53      3.97 o 
   8   0   4       49.00       49.80      3.78 o 
   9   0   4       12.49       12.12      3.26 o 
  10   0   4       44.47       53.24      4.78 o 
  11   0   4       20.02       24.71      3.79 o 
  12   0   4       85.08       87.31      5.76 o 
  13   0   4       66.57       58.97      5.58 o 
  14   0   4       27.42       26.71      4.70 o 
  15   0   4       10.95        8.62      7.52 o 
  16   0   4        1.11        8.33      6.99 o 
  17   0   4        0.01        3.95      7.93 o 
  18   0   4        6.51       -0.94      7.28 o 
 -18   1   4        8.22       15.56      5.44 o 
 -17   1   4       18.01       10.51      9.88 o 
 -16   1   4       24.60       11.55      8.75 o 
 -15   1   4        6.83       -2.73      6.56 o 
 -14   1   4       19.12       16.71      4.54 o 
 -13   1   4      322.20      333.81     10.02 o 
 -12   1   4        0.07       -2.11      4.54 o 
 -11   1   4       77.21       88.71      4.90 o 
 -10   1   4       38.62       41.90      3.55 o 
  -9   1   4      314.23      309.76      8.99 o 
  -8   1   4      293.43      280.31      7.96 o 
  -7   1   4      738.08      770.40     16.97 o 
  -6   1   4      839.44      862.13     16.71 o 
  -5   1   4      149.01      132.10      4.04 o 
  -4   1   4      231.21      205.30      6.24 o 
  -3   1   4      147.75      129.63      4.13 o 
  -2   1   4        4.40        7.50      1.22 o 
  -1   1   4        6.06        7.60      1.30 o 
   0   1   4      225.71      210.26      5.77 o 
   1   1   4     1677.20     1820.76     21.49 o 
   2   1   4       93.01       99.39      3.14 o 
   3   1   4      410.83      486.61     12.33 o 
   4   1   4        9.39        4.54      3.20 o 
   5   1   4      706.35      739.71     17.20 o 
   6   1   4     1108.94     1137.86     23.04 o 
   7   1   4      136.03      146.28      5.47 o 
   8   1   4       61.40       68.57      4.31 o 
   9   1   4        0.33       -0.91      3.28 o 
  10   1   4       80.65       85.24      5.19 o 
  11   1   4        5.08        7.26      6.01 o 
  12   1   4        8.82        0.72      6.83 o 
  13   1   4       12.95       10.81      6.91 o 
  14   1   4        3.07        7.47      6.59 o 
  15   1   4        9.57        3.55      7.74 o 
  16   1   4        0.14        6.65      6.24 o 
  17   1   4        0.42       -4.46      7.93 o 
  18   1   4        0.03        0.00      6.65 o 
 -18   2   4       20.50       12.57     10.57 o 
 -17   2   4        8.47       10.66      7.82 o 
 -16   2   4       16.15       14.26      8.65 o 
 -15   2   4        1.82        2.45      5.79 o 
 -14   2   4       31.38       33.24      4.24 o 
 -13   2   4       37.53       33.53      4.35 o 
 -12   2   4        4.20        4.27      4.27 o 
 -11   2   4       44.42       47.08      4.11 o 
 -10   2   4        1.94        7.72      2.41 o 
  -9   2   4        0.01        2.29      3.50 o 
  -8   2   4      117.04       96.78      4.41 o 
  -7   2   4       83.00       83.36      3.96 o 
  -6   2   4       71.37       75.94      3.60 o 
  -5   2   4        0.04       -0.99      2.97 o 
  -4   2   4       23.50       20.32      2.14 o 
  -3   2   4       82.74       85.06      3.40 o 
  -2   2   4      554.98      558.12     13.46 o 
  -1   2   4       57.14       57.04      2.85 o 
   0   2   4       81.54       92.24      3.35 o 
   1   2   4     1851.05     1884.45     25.02 o 
   2   2   4      125.76      108.12      3.99 o 
   3   2   4      405.85      384.50     10.11 o 
   4   2   4       14.22       15.23      2.21 o 
   5   2   4      195.06      155.49      5.38 o 
   6   2   4     1419.61     1339.71     26.23 o 
   7   2   4        2.55        4.84      4.52 o 
   8   2   4        1.34        3.02      2.61 o 
   9   2   4       88.38       99.90      5.62 o 
  10   2   4       78.83       91.28      5.59 o 
  11   2   4        1.08       -3.57      5.24 o 
  12   2   4        7.39        7.63      6.64 o 
  13   2   4        6.03        6.56      6.14 o 
  14   2   4       10.13       14.84      4.14 o 
  15   2   4       10.27       -3.23      6.67 o 
  16   2   4        0.34       -2.61      6.91 o 
  17   2   4        0.01       -4.68      5.69 o 
 -17   3   4        0.02       -7.07      7.07 o 
 -16   3   4        6.87        6.32      4.70 o 
 -15   3   4        5.31        0.85      6.36 o 
 -14   3   4        1.21        7.90      5.36 o 
 -13   3   4        6.66       -2.80      6.49 o 
 -12   3   4       10.22       15.27      3.13 o 
 -11   3   4       44.51       37.35      4.26 o 
 -10   3   4        3.11        0.58      4.51 o 
  -9   3   4        0.84        3.77      4.40 o 
  -8   3   4      168.24      158.86      6.19 o 
  -7   3   4       35.77       33.56      3.07 o 
  -6   3   4        1.03        1.36      3.04 o 
  -5   3   4       68.09       68.89      3.95 o 
  -4   3   4      204.52      203.07      5.92 o 
  -3   3   4       61.11       64.10      3.60 o 
  -2   3   4      114.14      108.27      4.52 o 
  -1   3   4      603.34      605.92     16.75 o 
   0   3   4      132.04      144.50      5.06 o 
   1   3   4      113.81      115.64      4.53 o 
   2   3   4       12.49        5.36      4.19 o 
   3   3   4        8.29        9.75      2.24 o 
   4   3   4       80.93       89.53      4.71 o 
   5   3   4       65.76       64.82      4.05 o 
   6   3   4       30.44       29.53      3.76 o 
   7   3   4       14.51       18.01      3.21 o 
   8   3   4     1449.16     1368.40     32.80 o 
   9   3   4        0.41       -6.08      6.08 o 
  10   3   4       67.32       65.35      5.57 o 
  11   3   4       15.59       -1.34      6.28 o 
  12   3   4        9.54        3.31      7.20 o 
  13   3   4        0.30       -6.49      6.49 o 
  14   3   4        1.35       -1.65      6.91 o 
  15   3   4        1.19       10.34      8.65 o 
  16   3   4        6.02        6.60      8.52 o 
 -16   4   4        4.10        0.00      8.17 o 
 -15   4   4        0.26        0.00      7.03 o 
 -14   4   4        4.40        0.00      7.26 o 
 -13   4   4        4.60        4.65      4.17 o 
 -12   4   4       27.81       34.78      5.09 o 
 -11   4   4       58.98       56.73      5.58 o 
 -10   4   4       12.56       15.61      4.09 o 
  -9   4   4       63.37       56.55      4.90 o 
  -8   4   4       19.47       18.04      3.39 o 
  -7   4   4        5.23        5.34      4.00 o 
  -6   4   4        4.55        1.71      4.96 o 
  -5   4   4        4.53        4.80      2.56 o 
  -4   4   4        9.35        3.77      4.78 o 
  -3   4   4       17.54       13.37      2.97 o 
  -2   4   4        0.35        0.53      4.25 o 
  -1   4   4      122.21      119.70      5.54 o 
   0   4   4        0.48        0.00      3.49 o 
   1   4   4       69.47       71.67      4.43 o 
   2   4   4       41.04       45.26      3.84 o 
   3   4   4       78.88       87.54      4.93 o 
   4   4   4       25.79       34.39      3.98 o 
   5   4   4      110.55      110.37      5.65 o 
   6   4   4        0.05        0.62      5.18 o 
   7   4   4       74.43       62.62      5.31 o 
   8   4   4       66.70       65.11      5.87 o 
   9   4   4       19.61       21.43      3.95 o 
  10   4   4        9.56       -0.74      7.15 o 
  11   4   4        8.37       15.59      4.68 o 
  12   4   4        7.16       18.93      5.42 o 
  13   4   4       12.48       17.91      5.12 o 
  14   4   4        1.19       -4.64      8.25 o 
 -13   5   4        4.78        1.92      8.30 o 
 -12   5   4       10.84       -2.69      9.16 o 
 -11   5   4       34.31       38.24      5.41 o 
 -10   5   4        0.33       -3.26      7.56 o 
  -9   5   4       10.17        0.80      7.05 o 
  -8   5   4       24.08       17.10      4.81 o 
  -7   5   4        1.69       -5.96      5.96 o 
  -6   5   4        0.18        2.38      3.29 o 
  -5   5   4        1.16        2.80      5.02 o 
  -4   5   4        9.42        8.43      3.79 o 
  -3   5   4        0.25       -5.79      5.79 o 
  -2   5   4        2.25        7.32      4.84 o 
  -1   5   4        0.25        8.62      2.89 o 
   0   5   4        4.35        1.33      5.23 o 
   1   5   4       12.52       11.88      3.79 o 
   2   5   4        7.83       14.10      3.49 o 
   3   5   4       17.45       18.85      3.85 o 
   4   5   4        0.04       -7.51      7.51 o 
   5   5   4       11.49       13.64      3.89 o 
   6   5   4        0.17        5.42      6.04 o 
   7   5   4        1.15       -5.32      5.85 o 
   8   5   4        4.94       -0.80      6.40 o 
   9   5   4        0.00        8.07      6.01 o 
  10   5   4       16.22       12.31      8.71 o 
  11   5   4        9.82        6.01      8.49 o 
  12   5   4        6.07        6.38      9.03 o 
  -9   6   4        0.08        2.88      6.44 o 
  -8   6   4        3.68        7.43      7.67 o 
  -7   6   4        0.34        7.24      6.76 o 
  -6   6   4        0.05       -7.71      7.71 o 
  -5   6   4        3.52        0.00      6.57 o 
  -4   6   4       15.47        6.81      9.16 o 
  -3   6   4        0.06        1.68      7.51 o 
  -2   6   4        0.39        1.66      6.25 o 
  -1   6   4        0.12        2.49      6.30 o 
   0   6   4        0.23       -1.63      7.37 o 
   1   6   4        1.82        7.56      6.00 o 
   2   6   4        9.22       20.47      4.80 o 
   3   6   4       39.86       48.34      6.61 o 
   4   6   4       20.50       32.35      5.66 o 
   5   6   4        0.22       -1.74      7.63 o 
   6   6   4        0.46        0.94      7.74 o 
   7   6   4        1.77        0.98      6.86 o 
   8   6   4        0.58       -1.92      7.64 o 
 -18   1   5        0.13       -3.52      7.24 o 
 -17   1   5        2.02       -6.95      6.95 o 
 -16   1   5        0.78        9.03      6.14 o 
 -15   1   5        7.17        0.00      5.39 o 
 -14   1   5       76.28       77.94      6.08 o 
 -13   1   5       36.52       39.83      4.78 o 
 -12   1   5     1213.54     1262.00     31.61 o 
 -11   1   5        2.02       -3.49      4.54 o 
 -10   1   5       22.02       29.24      3.26 o 
  -9   1   5       19.34        3.58      4.83 o 
  -8   1   5        1.51        4.38      2.89 o 
  -7   1   5       14.35       16.36      2.03 o 
  -6   1   5       28.19       24.91      2.32 o 
  -5   1   5     1212.24     1063.01     18.52 o 
  -4   1   5      323.78      296.32      7.83 o 
  -3   1   5       45.89       50.13      2.42 o 
  -2   1   5      171.16      179.78      5.72 o 
  -1   1   5      445.81      476.38     11.39 o 
   0   1   5      274.01      309.96      7.91 o 
   1   1   5      130.96      155.48      4.54 o 
   2   1   5      398.06      468.88     12.43 o 
   3   1   5      857.60      950.88     19.02 o 
   4   1   5      597.37      635.29     16.34 o 
   5   1   5       28.55       28.22      2.85 o 
   6   1   5       82.98       81.72      4.47 o 
   7   1   5       62.63       63.05      4.16 o 
   8   1   5       16.63       20.87      3.34 o 
   9   1   5        7.76        5.72      3.13 o 
  10   1   5        1.34       -1.60      4.20 o 
  11   1   5        0.21       -5.13      5.13 o 
  12   1   5        2.26       -5.55      5.55 o 
  13   1   5       11.67       11.23      7.45 o 
  14   1   5       26.36       20.90      4.56 o 
  15   1   5        0.37        1.84      6.48 o 
  16   1   5        0.61       -0.86      6.60 o 
  17   1   5        2.42        6.25      8.09 o 
 -18   2   5        1.09       -8.79      8.79 o 
 -17   2   5        0.00        0.00      6.97 o 
 -16   2   5        1.18        0.00      5.87 o 
 -15   2   5        3.24        2.45      7.63 o 
 -14   2   5        0.82        5.20      6.36 o 
 -13   2   5       35.17       31.00      4.35 o 
 -12   2   5      221.49      205.81      7.63 o 
 -11   2   5       93.30       86.08      5.33 o 
 -10   2   5       16.51        7.92      3.02 o 
  -9   2   5        2.62        1.42      3.58 o 
  -8   2   5        8.91       10.79      2.27 o 
  -7   2   5       59.63       55.76      3.55 o 
  -6   2   5      147.10      125.02      4.68 o 
  -5   2   5      170.57      142.48      4.54 o 
  -4   2   5       22.40       22.49      2.18 o 
  -3   2   5      176.05      155.25      4.99 o 
  -2   2   5      146.77      140.73      4.41 o 
  -1   2   5       43.42       47.82      2.93 o 
   0   2   5        2.40        2.27      3.01 o 
   1   2   5       66.92       72.10      3.38 o 
   2   2   5      635.83      726.47     17.11 o 
   3   2   5      424.44      428.86     11.29 o 
   4   2   5      232.43      235.26      7.02 o 
   5   2   5        6.10       -2.38      4.01 o 
   6   2   5       65.74       50.77      4.00 o 
   7   2   5      197.01      163.56      6.32 o 
   8   2   5       54.08       39.23      4.30 o 
   9   2   5       30.96       37.33      4.54 o 
  10   2   5      390.36      392.52     12.15 o 
  11   2   5       56.12       56.89      5.57 o 
  12   2   5       71.16       66.78      6.08 o 
  13   2   5       12.37       14.26      4.22 o 
  14   2   5        6.29        6.99      4.76 o 
  15   2   5        8.76        4.92      7.93 o 
  16   2   5        0.55       -1.81      4.52 o 
 -17   3   5       12.73       13.13      9.63 o 
 -16   3   5       10.49        3.73      8.14 o 
 -15   3   5        2.59        2.59      5.80 o 
 -14   3   5        1.53        4.00      5.12 o 
 -13   3   5        0.51        0.26      3.57 o 
 -12   3   5        0.68        2.05      4.59 o 
 -11   3   5       10.10        9.96      3.10 o 
 -10   3   5       64.94       61.75      4.96 o 
  -9   3   5       18.08       22.84      3.01 o 
  -8   3   5        1.35        5.26      4.59 o 
  -7   3   5       10.43       11.66      2.88 o 
  -6   3   5       25.69       23.06      3.20 o 
  -5   3   5       14.34       17.26      2.80 o 
  -4   3   5        6.92        7.53      2.06 o 
  -3   3   5        0.04       -0.83      3.50 o 
  -2   3   5       15.51       16.70      2.45 o 
  -1   3   5      103.36      102.24      4.39 o 
   0   3   5      116.26      119.67      4.90 o 
   1   3   5       24.71       21.02      2.80 o 
   2   3   5       63.75       70.20      3.87 o 
   3   3   5        6.98        9.77      2.35 o 
   4   3   5       13.28       16.65      2.91 o 
   5   3   5        1.41        1.04      4.99 o 
   6   3   5        0.15       -0.51      5.15 o 
   7   3   5      612.94      584.77     17.66 o 
   8   3   5       79.44       77.83      5.51 o 
   9   3   5       38.59       38.50      5.05 o 
  10   3   5      104.79      112.09      6.82 o 
  11   3   5        0.13       -2.11      5.29 o 
  12   3   5        2.96        7.98      4.40 o 
  13   3   5        0.06        1.85      6.60 o 
  14   3   5        3.22        6.04      8.54 o 
  15   3   5        2.54        5.34      7.34 o 
 -15   4   5        0.80        7.66      7.18 o 
 -14   4   5        1.42       -2.61      6.20 o 
 -13   4   5        6.22        2.53      6.33 o 
 -12   4   5        5.39        0.00      6.00 o 
 -11   4   5        6.68        6.70      6.17 o 
 -10   4   5      151.58      138.74      7.22 o 
  -9   4   5       78.31       74.56      5.47 o 
  -8   4   5       35.40       30.37      4.49 o 
  -7   4   5        0.55       -2.41      5.20 o 
  -6   4   5       25.13       28.12      3.98 o 
  -5   4   5       14.13       16.52      3.02 o 
  -4   4   5        0.53       -4.75      4.75 o 
  -3   4   5        4.83        9.02      2.78 o 
  -2   4   5       25.88       23.67      3.29 o 
  -1   4   5        0.16       -0.53      3.84 o 
   0   4   5      135.19      162.48      6.36 o 
   1   4   5        7.46        1.10      5.31 o 
   2   4   5        1.08       -4.32      4.32 o 
   3   4   5        0.42        4.06      2.70 o 
   4   4   5       19.36        0.61      6.49 o 
   5   4   5       15.19       16.89      3.49 o 
   6   4   5        4.49       -2.49      5.58 o 
   7   4   5        2.09       -5.23      6.12 o 
   8   4   5        1.02        6.72      5.93 o 
   9   4   5      101.17      100.76      6.87 o 
  10   4   5       62.99       52.65      6.66 o 
  11   4   5       16.35       22.50      4.56 o 
  12   4   5        2.10        4.84      6.22 o 
  13   4   5        0.07       10.79      4.57 o 
  14   4   5        5.69        2.21      9.91 o 
 -13   5   5        7.99        9.75      9.15 o 
 -12   5   5       14.17       19.65      4.96 o 
 -11   5   5        0.06       -2.61      6.89 o 
 -10   5   5       73.25       74.69      7.44 o 
  -9   5   5        3.28        8.92      5.90 o 
  -8   5   5        8.96        0.78      7.21 o 
  -7   5   5       49.16       47.21      5.28 o 
  -6   5   5        0.23        1.47      5.21 o 
  -5   5   5        7.10        9.10      3.23 o 
  -4   5   5        0.85       -3.44      5.63 o 
  -3   5   5       10.63       15.08      3.55 o 
  -2   5   5       26.11       29.65      4.27 o 
  -1   5   5        7.16       11.02      3.37 o 
   0   5   5        3.78        0.69      5.90 o 
   1   5   5        1.53        3.49      5.63 o 
   2   5   5        9.97       19.41      4.13 o 
   3   5   5        7.19        8.71      5.92 o 
   4   5   5       15.17       16.21      4.05 o 
   5   5   5        0.70       -3.68      5.76 o 
   6   5   5        0.38       -6.19      6.19 o 
   7   5   5        0.00       -6.70      6.70 o 
   8   5   5        0.01        1.77      6.99 o 
   9   5   5        1.32       -6.75      6.75 o 
  10   5   5        2.59        3.17      4.86 o 
  11   5   5        1.07        0.83      4.83 o 
  -9   6   5        0.22        6.84      8.35 o 
  -8   6   5        1.09       -6.52      8.17 o 
  -7   6   5       18.29       24.00      5.34 o 
  -6   6   5        0.50       -5.31      7.19 o 
  -5   6   5        2.26       -2.61      7.51 o 
  -4   6   5        1.11        5.23      7.08 o 
  -3   6   5       15.36       27.62      5.29 o 
  -2   6   5        5.36        0.00      7.10 o 
  -1   6   5        0.23       -6.03      6.03 o 
   0   6   5        1.71       -4.17      6.84 o 
   1   6   5        1.99        0.88      7.42 o 
   2   6   5        0.19        3.53      7.05 o 
   3   6   5        1.37        6.28      6.65 o 
   4   6   5        0.00       -0.88      6.76 o 
   5   6   5        1.11       -3.60      6.73 o 
   6   6   5        0.81       -2.77      6.99 o 
   7   6   5        3.99       -5.71      8.41 o 
 -18   0   6       15.30       -7.92      9.51 o 
 -17   0   6        8.63        4.00     10.28 o 
 -16   0   6       44.24       45.76      7.26 o 
 -15   0   6       25.48       10.54      9.87 o 
 -14   0   6       61.43       62.21      6.14 o 
 -13   0   6      212.75      283.70     10.00 o 
 -12   0   6        5.70        4.25      5.77 o 
 -11   0   6      397.72      487.50     14.15 o 
 -10   0   6      110.02      132.85      6.41 o 
  -9   0   6       14.95       14.74      3.01 o 
  -8   0   6      338.43      471.67     13.75 o 
  -7   0   6       42.94       64.68      3.86 o 
  -6   0   6      439.66      552.62     15.68 o 
  -5   0   6      341.70      367.97      9.15 o 
  -4   0   6     3943.70     4931.63     42.00 o 
  -3   0   6     3163.85     4204.01     39.88 o 
  -2   0   6      218.00      252.27      8.01 o 
  -1   0   6      102.79      122.15      4.17 o 
   0   0   6      328.58      389.72      9.95 o 
   1   0   6      272.49      305.55      9.08 o 
   2   0   6       71.88       88.37      3.83 o 
   3   0   6       71.08       77.12      3.94 o 
   4   0   6     1025.36     1286.73     24.49 o 
   5   0   6       24.08       28.49      3.23 o 
   6   0   6      714.79      804.89     21.36 o 
   7   0   6       54.30       64.89      4.02 o 
   8   0   6        0.06        0.00      4.12 o 
   9   0   6       26.52       36.04      4.00 o 
  10   0   6        1.99       10.09      2.93 o 
  11   0   6       11.46       12.73      3.36 o 
  12   0   6        0.42        3.79      5.52 o 
  13   0   6       26.75       36.61      4.59 o 
  14   0   6        0.28       -6.62      6.62 o 
  15   0   6       41.68       37.97      6.32 o 
  16   0   6        1.44       -0.88      6.43 o 
  17   0   6        0.26        6.35      8.60 o 
 -18   1   6        2.80       -2.69      7.42 o 
 -17   1   6        2.55       -2.49      7.19 o 
 -16   1   6        2.90        1.84      7.27 o 
 -15   1   6       81.53      102.89      6.91 o 
 -14   1   6        3.45        1.57      6.75 o 
 -13   1   6        0.68        0.00      4.97 o 
 -12   1   6       22.95       16.39      4.32 o 
 -11   1   6     1029.65     1037.01     27.63 o 
 -10   1   6      181.76      167.26      6.43 o 
  -9   1   6       15.99       14.76      2.65 o 
  -8   1   6      224.08      207.99      5.97 o 
  -7   1   6       44.26       36.85      3.02 o 
  -6   1   6      161.86      139.32      4.52 o 
  -5   1   6        4.85        2.25      1.58 o 
  -4   1   6        0.06        2.57      2.41 o 
  -3   1   6      152.09      172.60      4.96 o 
  -2   1   6      112.88      112.26      3.77 o 
  -1   1   6       21.90       24.81      2.30 o 
   0   1   6        0.01       -1.74      2.01 o 
   1   1   6       27.77       39.15      2.78 o 
   2   1   6      110.15      131.56      4.41 o 
   3   1   6       31.95       39.60      2.98 o 
   4   1   6      496.46      566.45     16.71 o 
   5   1   6       23.42       24.10      3.07 o 
   6   1   6        2.29        0.51      4.99 o 
   7   1   6        1.72        2.73      4.19 o 
   8   1   6       36.61       32.84      4.11 o 
   9   1   6        0.69        5.72      3.98 o 
  10   1   6        5.89        6.17      5.95 o 
  11   1   6       31.22       38.48      4.62 o 
  12   1   6       30.11       34.59      5.04 o 
  13   1   6       99.56      105.55      7.38 o 
  14   1   6        0.84       10.74      7.27 o 
  15   1   6        0.28       -2.51      6.30 o 
  16   1   6       11.93        5.07      9.24 o 
  17   1   6        0.02       -2.89      6.89 o 
 -18   2   6       15.13       14.14      5.88 o 
 -17   2   6        0.88        6.89      7.69 o 
 -16   2   6       16.49       27.47      5.72 o 
 -15   2   6       42.08       47.94      5.79 o 
 -14   2   6        0.02       -6.33      6.33 o 
 -13   2   6       13.63       18.01      3.76 o 
 -12   2   6        0.89       -0.61      5.58 o 
 -11   2   6      179.10      158.67      6.52 o 
 -10   2   6      585.51      549.48     15.80 o 
  -9   2   6       14.41       11.75      2.89 o 
  -8   2   6      121.22      106.62      4.90 o 
  -7   2   6        8.68        4.83      3.85 o 
  -6   2   6      108.23       80.16      4.05 o 
  -5   2   6        0.18       -1.17      2.41 o 
  -4   2   6       11.14        6.12      3.95 o 
  -3   2   6       47.97       44.87      3.04 o 
  -2   2   6       42.97       35.84      2.66 o 
  -1   2   6       25.06       30.04      2.77 o 
   0   2   6        7.85        7.84      2.01 o 
   1   2   6        7.15        9.00      2.13 o 
   2   2   6        0.20       -2.24      3.02 o 
   3   2   6       68.49       82.59      4.02 o 
   4   2   6       69.85       72.83      4.18 o 
   5   2   6        0.29        0.98      3.85 o 
   6   2   6       14.67       19.08      2.85 o 
   7   2   6        1.20        4.03      4.70 o 
   8   2   6      344.42      298.10      9.32 o 
   9   2   6      282.76      287.75      9.52 o 
  10   2   6        0.39        8.76      5.93 o 
  11   2   6      200.73      206.26      9.06 o 
  12   2   6        1.00        0.00      6.52 o 
  13   2   6       12.33        7.18      7.72 o 
  14   2   6        3.65       -0.82      7.47 o 
  15   2   6        0.00        2.05      7.66 o 
  16   2   6        7.82       13.85      5.55 o 
 -17   3   6       22.71       37.05      6.46 o 
 -16   3   6       12.98       18.50      5.16 o 
 -15   3   6        1.39        2.45      4.12 o 
 -14   3   6        0.08       -3.13      6.17 o 
 -13   3   6       14.79       14.81      3.84 o 
 -12   3   6        1.66       -5.60      5.60 o 
 -11   3   6       25.17       18.57      3.98 o 
 -10   3   6       16.38       11.29      3.57 o 
  -9   3   6       76.02       71.06      5.27 o 
  -8   3   6      448.49      415.32     12.29 o 
  -7   3   6        1.59       -4.60      4.60 o 
  -6   3   6       24.34       21.96      3.15 o 
  -5   3   6       67.06       66.82      4.19 o 
  -4   3   6       61.26       57.45      3.95 o 
  -3   3   6        7.82        2.32      4.38 o 
  -2   3   6        1.44        2.73      3.36 o 
  -1   3   6        0.01        0.46      3.89 o 
   0   3   6        4.69        1.38      4.43 o 
   1   3   6       56.74       71.88      4.11 o 
   2   3   6       13.29       15.66      2.89 o 
   3   3   6        2.99        0.00      4.36 o 
   4   3   6       13.28       11.16      3.12 o 
   5   3   6       38.62       31.88      3.78 o 
   6   3   6      256.79      237.36      8.49 o 
   7   3   6        4.08        5.12      3.34 o 
   8   3   6        2.27        5.50      6.36 o 
   9   3   6      102.84       85.74      6.07 o 
  10   3   6       76.31       70.08      6.58 o 
  11   3   6      143.38      143.01      8.10 o 
  12   3   6        5.75        5.48      5.26 o 
  13   3   6        7.61       12.58      5.40 o 
  14   3   6        3.47       -0.90      7.21 o 
  15   3   6        3.43       11.10      5.87 o 
 -15   4   6        0.38       -4.68      7.67 o 
 -14   4   6        0.18       -7.88      7.88 o 
 -13   4   6       25.85       16.42      5.69 o 
 -12   4   6        1.74        9.69      3.89 o 
 -11   4   6        0.01        1.52      6.01 o 
 -10   4   6       25.87       35.66      4.51 o 
  -9   4   6       74.72       82.35      5.94 o 
  -8   4   6      151.75      143.84      7.30 o 
  -7   4   6        0.64        1.92      4.01 o 
  -6   4   6       27.42       28.18      3.68 o 
  -5   4   6       24.83       27.20      3.74 o 
  -4   4   6        9.05       13.78      3.01 o 
  -3   4   6       36.31       27.16      3.92 o 
  -2   4   6        0.17        5.76      4.16 o 
  -1   4   6        0.41        0.00      4.09 o 
   0   4   6        8.91        5.79      4.64 o 
   1   4   6      117.15       93.47      5.80 o 
   2   4   6       30.48       38.23      3.82 o 
   3   4   6       13.99        8.68      5.53 o 
   4   4   6        0.05       -3.65      5.58 o 
   5   4   6       15.40       21.30      3.68 o 
   6   4   6        5.36        0.70      6.28 o 
   7   4   6        2.69        2.99      3.44 o 
   8   4   6        0.75        0.00      5.58 o 
   9   4   6       59.99       49.45      6.51 o 
  10   4   6        1.82        5.74      4.27 o 
  11   4   6        9.04       18.36      5.23 o 
  12   4   6        7.13       -4.44      8.78 o 
  13   4   6        0.01        7.59      7.11 o 
 -12   5   6        4.30       -1.85      7.07 o 
 -11   5   6        0.28        1.81      6.75 o 
 -10   5   6        2.62       10.39      6.72 o 
  -9   5   6       18.69       32.38      5.18 o 
  -8   5   6        9.61       11.29      6.94 o 
  -7   5   6        0.91        2.35      5.58 o 
  -6   5   6       47.76       59.43      5.90 o 
  -5   5   6        9.92       12.18      4.00 o 
  -4   5   6        2.79       -2.86      5.05 o 
  -3   5   6        4.40        1.44      6.22 o 
  -2   5   6        0.80       -2.09      5.55 o 
  -1   5   6       64.85       71.19      5.92 o 
   0   5   6        0.24       -2.80      6.01 o 
   1   5   6        1.78       -6.35      6.57 o 
   2   5   6       30.64       37.20      4.80 o 
   3   5   6       17.05       13.45      4.08 o 
   4   5   6        0.10        0.00      5.18 o 
   5   5   6        0.76       -6.14      7.21 o 
   6   5   6        4.81        1.69      7.58 o 
   7   5   6        0.01       10.28      4.24 o 
   8   5   6        5.03        0.93      7.26 o 
   9   5   6        4.97       -3.57      7.35 o 
  10   5   6        0.72        7.23      7.64 o 
  -8   6   6        1.45        4.84      8.19 o 
  -7   6   6        0.25       -7.32      7.32 o 
  -6   6   6        0.53        1.85      6.56 o 
  -5   6   6        8.98        2.73      8.20 o 
  -4   6   6        0.15       -2.64      6.64 o 
  -3   6   6        0.45       -1.74      6.62 o 
  -2   6   6        7.90        7.08      8.22 o 
  -1   6   6        4.25       -0.86      7.56 o 
   0   6   6        1.64       -5.18      6.70 o 
   1   6   6        0.80        7.93      4.00 o 
   2   6   6        0.72        3.66      6.19 o 
   3   6   6        0.09        8.39      7.03 o 
   4   6   6        0.25        8.03      4.44 o 
   5   6   6        8.26       16.93      4.94 o 
   6   6   6       31.40       41.09      7.39 o 
 -18   1   7        0.43       -6.40      7.71 o 
 -17   1   7        0.12       -7.82      7.82 o 
 -16   1   7       13.03       10.43      8.94 o 
 -15   1   7       24.62       33.06      5.41 o 
 -14   1   7       16.66       22.69      4.62 o 
 -13   1   7       26.23       20.62      4.54 o 
 -12   1   7        3.92        5.32      5.72 o 
 -11   1   7       96.03      106.53      5.62 o 
 -10   1   7      193.48      183.59      6.94 o 
  -9   1   7      148.12      132.05      5.59 o 
  -8   1   7        7.99        6.09      2.46 o 
  -7   1   7        3.03       -1.66      3.71 o 
  -6   1   7       39.63       42.48      3.14 o 
  -5   1   7       35.71       37.65      2.67 o 
  -4   1   7       34.06       29.01      2.64 o 
  -3   1   7       63.45       59.97      3.22 o 
  -2   1   7     1881.99     2009.76     28.14 o 
  -1   1   7       48.79       50.88      3.20 o 
   0   1   7      385.86      396.31     11.20 o 
   1   1   7      325.15      394.79     11.02 o 
   2   1   7      277.06      315.00      8.86 o 
   3   1   7       14.88       10.95      2.56 o 
   4   1   7        4.71        0.98      3.66 o 
   5   1   7      463.71      547.63     14.94 o 
   6   1   7       79.15       92.99      5.17 o 
   7   1   7       75.56       77.73      4.71 o 
   8   1   7        8.71        3.85      5.66 o 
   9   1   7       25.45       21.26      4.24 o 
  10   1   7       53.08       46.80      5.25 o 
  11   1   7        0.51        3.37      3.37 o 
  12   1   7        3.90       10.22      3.95 o 
  13   1   7       88.60       82.45      7.78 o 
  14   1   7       26.82       19.46      5.98 o 
  15   1   7       11.95       10.92      9.37 o 
  16   1   7       15.13       18.18      5.40 o 
 -18   2   7        1.75        3.26      7.75 o 
 -17   2   7       10.80       13.58      6.09 o 
 -16   2   7        6.40       11.00      4.75 o 
 -15   2   7        5.60        3.36      7.04 o 
 -14   2   7       54.03       46.14      5.36 o 
 -13   2   7       32.66       35.81      4.61 o 
 -12   2   7       47.39       38.92      4.70 o 
 -11   2   7       34.50       30.04      3.92 o 
 -10   2   7       68.11       62.48      4.88 o 
  -9   2   7     1412.96     1236.33     28.04 o 
  -8   2   7       65.18       50.32      3.95 o 
  -7   2   7      121.69       99.14      4.73 o 
  -6   2   7        6.71        1.82      3.98 o 
  -5   2   7       10.13        6.12      4.46 o 
  -4   2   7      119.58      107.46      4.65 o 
  -3   2   7       47.02       41.14      3.04 o 
  -2   2   7       86.81       68.81      3.73 o 
  -1   2   7       77.27       82.01      3.86 o 
   0   2   7      156.89      175.74      5.45 o 
   1   2   7        4.05        0.00      3.68 o 
   2   2   7       36.72       33.82      3.20 o 
   3   2   7       32.86       34.94      3.26 o 
   4   2   7       72.11       76.40      4.51 o 
   5   2   7        5.95        5.08      2.65 o 
   6   2   7        0.63       -4.67      4.67 o 
   7   2   7       42.41       45.63      4.67 o 
   8   2   7       85.28       89.30      5.43 o 
   9   2   7        0.13       -3.68      5.42 o 
  10   2   7        3.82        9.34      6.62 o 
  11   2   7        3.71       -0.70      5.68 o 
  12   2   7       69.51       76.56      7.06 o 
  13   2   7       44.40       37.41      6.85 o 
  14   2   7        5.15       -7.99      7.99 o 
  15   2   7       11.25        7.44      9.08 o 
 -16   3   7        9.22        6.70      8.84 o 
 -15   3   7        4.19        5.36      6.91 o 
 -14   3   7       32.20       31.54      5.37 o 
 -13   3   7        1.33       -7.96      7.96 o 
 -12   3   7        4.52        2.89      5.79 o 
 -11   3   7        0.04       -2.03      5.85 o 
 -10   3   7       38.46       34.37      4.17 o 
  -9   3   7      216.41      182.06      7.15 o 
  -8   3   7       95.07       99.48      5.64 o 
  -7   3   7      164.05      147.25      6.22 o 
  -6   3   7      269.31      261.60      7.91 o 
  -5   3   7       64.64       59.63      4.53 o 
  -4   3   7        2.31        5.10      3.68 o 
  -3   3   7        6.65        5.00      4.01 o 
  -2   3   7       10.91       10.39      2.69 o 
  -1   3   7       24.17       25.43      3.33 o 
   0   3   7        2.59        7.34      2.46 o 
   1   3   7        2.71        3.58      4.88 o 
   2   3   7        2.01        3.71      4.33 o 
   3   3   7       22.13       19.66      3.01 o 
   4   3   7        1.67       -3.21      4.73 o 
   5   3   7       12.42       18.52      3.04 o 
   6   3   7        0.30        2.59      4.40 o 
   7   3   7        0.33       -5.10      5.10 o 
   8   3   7        5.84        5.92      5.53 o 
   9   3   7       27.49       29.51      4.46 o 
  10   3   7       86.52       77.57      5.75 o 
  11   3   7       49.66       27.88      6.97 o 
  12   3   7        6.00        9.71      8.78 o 
  13   3   7        5.58       -7.87      7.87 o 
  14   3   7        0.33       -6.56      6.81 o 
 -15   4   7        1.23        4.92      8.31 o 
 -14   4   7        0.03        0.93      7.59 o 
 -13   4   7        1.47       -9.82      9.82 o 
 -12   4   7        0.03        7.31      4.28 o 
 -11   4   7        0.00        7.13      5.31 o 
 -10   4   7       25.74       29.25      4.33 o 
  -9   4   7       42.54       40.85      4.81 o 
  -8   4   7       13.68       10.46      7.55 o 
  -7   4   7      259.39      231.38      8.77 o 
  -6   4   7       16.46       15.48      3.92 o 
  -5   4   7        6.80        5.10      6.32 o 
  -4   4   7        8.73        9.18      3.33 o 
  -3   4   7        7.09        4.92      3.23 o 
  -2   4   7        2.51        3.66      5.40 o 
  -1   4   7        4.02        3.05      4.92 o 
   0   4   7       19.36       15.62      3.41 o 
   1   4   7       41.39       35.50      4.46 o 
   2   4   7        0.13       -5.20      5.20 o 
   3   4   7       46.03       40.67      4.83 o 
   4   4   7        5.16       -1.93      6.24 o 
   5   4   7        0.55        2.14      5.96 o 
   6   4   7        8.98       16.10      3.89 o 
   7   4   7        2.20        7.95      5.72 o 
   8   4   7       14.95       11.77      8.57 o 
   9   4   7        0.69       -4.78      7.31 o 
  10   4   7       28.41       31.14      5.87 o 
  11   4   7        5.33        9.27      4.62 o 
  12   4   7       14.05        4.29     10.04 o 
 -12   5   7        0.85        9.67      6.56 o 
 -11   5   7        0.11       -9.00      9.00 o 
 -10   5   7        0.10       -8.57      8.57 o 
  -9   5   7       23.02       28.66      5.01 o 
  -8   5   7        0.00       -2.46      6.81 o 
  -7   5   7        5.26        8.44      3.92 o 
  -6   5   7        1.12       -3.87      5.42 o 
  -5   5   7        1.09       -2.27      6.83 o 
  -4   5   7        0.00        0.00      3.58 o 
  -3   5   7       18.65       29.54      4.45 o 
  -2   5   7        0.41        2.25      5.39 o 
  -1   5   7        4.25        8.55      3.23 o 
   0   5   7       26.33       11.40      8.64 o 
   1   5   7        0.16        2.30      5.48 o 
   2   5   7        0.02       -6.46      6.46 o 
   3   5   7       25.63       23.80      5.01 o 
   4   5   7        1.77       -3.92      6.41 o 
   5   5   7        3.90       -1.61      6.44 o 
   6   5   7        3.22       -4.16      6.16 o 
   7   5   7        9.89       14.55      5.23 o 
   8   5   7       25.26       36.77      5.89 o 
   9   5   7        0.05        0.00      6.84 o 
  -7   6   7        1.23        8.60      5.21 o 
  -6   6   7        0.01        7.66      7.90 o 
  -5   6   7       10.04        1.89      8.44 o 
  -4   6   7       16.39        9.67      5.34 o 
  -3   6   7        0.05        1.85      8.27 o 
  -2   6   7        0.78        5.16      4.54 o 
  -1   6   7        0.39        7.37      6.89 o 
   0   6   7        2.02       -1.79      6.48 o 
   1   6   7        6.11        5.63      6.89 o 
   2   6   7        0.14        3.82      6.86 o 
   3   6   7        1.14        3.89      6.60 o 
   4   6   7        0.31       -2.83      7.50 o 
   5   6   7       10.11       12.33      9.75 o 
 -18   0   8        0.27       -5.55      7.85 o 
 -17   0   8        2.31        4.32      9.40 o 
 -16   0   8        3.49       14.28      8.78 o 
 -15   0   8       18.51       15.03      5.55 o 
 -14   0   8        0.69        9.62      4.17 o 
 -13   0   8       91.09      142.17      8.23 o 
 -12   0   8        5.39       10.28      7.55 o 
 -11   0   8       12.57        3.69      7.23 o 
 -10   0   8       43.47       46.84      4.85 o 
  -9   0   8       16.17       17.35      3.61 o 
  -8   0   8       13.23       17.06      2.75 o 
  -7   0   8       51.02       54.29      3.79 o 
  -6   0   8       71.03       55.35      3.38 o 
  -5   0   8      183.05      215.06      6.30 o 
  -4   0   8        1.03        2.83      3.26 o 
  -3   0   8        2.79        2.35      3.02 o 
  -2   0   8      125.85      144.85      5.34 o 
  -1   0   8       58.82       88.10      4.50 o 
   0   0   8      963.51     1156.63     24.42 o 
   1   0   8       44.34       46.92      3.63 o 
   2   0   8       97.91       97.96      4.60 o 
   3   0   8      179.91      179.54      6.27 o 
   4   0   8      426.63      463.95     14.40 o 
   5   0   8        7.37       -0.91      3.82 o 
   6   0   8      133.87      160.50      6.74 o 
   7   0   8      590.03      584.83     17.71 o 
   8   0   8       18.60       18.65      3.73 o 
   9   0   8       32.38       30.90      4.24 o 
  10   0   8        3.89       -1.92      5.77 o 
  11   0   8       12.12       16.52      3.77 o 
  12   0   8       23.37       23.24      4.89 o 
  13   0   8        7.72       10.49      4.65 o 
  14   0   8       32.71       18.82      6.73 o 
  15   0   8       16.53       14.28      5.63 o 
 -18   1   8        0.51       -3.76      6.24 o 
 -17   1   8        0.01       -1.76      7.66 o 
 -16   1   8        0.65        3.93      7.45 o 
 -15   1   8        2.56        7.27      6.43 o 
 -14   1   8        0.45       -5.00      5.77 o 
 -13   1   8      124.65      125.68      7.06 o 
 -12   1   8      111.59       99.48      5.94 o 
 -11   1   8        1.85       -5.60      5.60 o 
 -10   1   8       33.65       36.01      3.52 o 
  -9   1   8        0.07       -2.05      3.82 o 
  -8   1   8      234.79      200.13      6.35 o 
  -7   1   8      124.32       99.10      4.52 o 
  -6   1   8       84.76       71.22      3.79 o 
  -5   1   8      139.79      131.26      4.90 o 
  -4   1   8       71.23       61.50      3.41 o 
  -3   1   8      148.31      174.82      5.37 o 
  -2   1   8        4.37        1.28      3.68 o 
  -1   1   8      230.69      269.44      8.40 o 
   0   1   8      179.43      192.84      6.03 o 
   1   1   8        0.09        4.24      3.36 o 
   2   1   8       44.70       48.96      3.70 o 
   3   1   8        4.13        8.86      2.64 o 
   4   1   8       23.10       18.57      3.26 o 
   5   1   8       11.07       18.21      3.18 o 
   6   1   8       62.01       61.77      4.96 o 
   7   1   8        7.86        5.87      6.49 o 
   8   1   8        2.71        0.00      4.65 o 
   9   1   8       55.98       62.64      5.63 o 
  10   1   8       36.32       26.25      5.17 o 
  11   1   8       29.92       36.34      4.77 o 
  12   1   8        7.95        4.37      7.67 o 
  13   1   8        0.02       -7.27      7.55 o 
  14   1   8       40.48       32.95      6.53 o 
  15   1   8        0.31        2.08      7.79 o 
 -17   2   8       10.50        7.10      8.68 o 
 -16   2   8       10.71       14.95      4.81 o 
 -15   2   8        0.58       -6.44      6.44 o 
 -14   2   8        6.46        6.04      4.00 o 
 -13   2   8       66.07       57.65      5.47 o 
 -12   2   8       23.84       24.04      4.00 o 
 -11   2   8       35.13       28.57      4.03 o 
 -10   2   8        0.79        1.79      4.94 o 
  -9   2   8        0.53        0.94      2.69 o 
  -8   2   8      989.15      832.77     24.00 o 
  -7   2   8      153.86      131.76      5.85 o 
  -6   2   8      166.21      132.62      5.67 o 
  -5   2   8      612.76      521.44     14.16 o 
  -4   2   8        8.54        5.44      2.37 o 
  -3   2   8        3.15        3.66      3.58 o 
  -2   2   8       49.69       54.53      3.60 o 
  -1   2   8       17.75       17.13      2.61 o 
   0   2   8      274.24      292.61      8.32 o 
   1   2   8       34.10       31.93      3.30 o 
   2   2   8       14.25       11.67      2.85 o 
   3   2   8       44.87       53.53      4.14 o 
   4   2   8       23.30       25.14      3.47 o 
   5   2   8        3.02       -1.57      5.21 o 
   6   2   8        1.22        1.28      5.31 o 
   7   2   8        0.49        9.62      6.14 o 
   8   2   8        0.69       -4.35      5.23 o 
   9   2   8       38.50       26.63      4.70 o 
  10   2   8       13.24       11.08      4.27 o 
  11   2   8       80.02       65.03      6.80 o 
  12   2   8       12.19       14.63      4.56 o 
  13   2   8       29.69       35.84      6.61 o 
  14   2   8       17.33       14.68      9.02 o 
 -16   3   8        0.02        1.97      6.92 o 
 -15   3   8       57.15       62.89      7.58 o 
 -14   3   8        1.34        0.00      7.66 o 
 -13   3   8        1.02        2.40      5.36 o 
 -12   3   8        2.71        3.61      3.97 o 
 -11   3   8        1.25       -2.83      6.56 o 
 -10   3   8      112.09      111.72      6.36 o 
  -9   3   8        4.45        0.00      5.42 o 
  -8   3   8       66.05       53.85      4.98 o 
  -7   3   8      607.03      564.79     17.50 o 
  -6   3   8      960.50      900.68     25.09 o 
  -5   3   8      214.66      185.35      6.96 o 
  -4   3   8       30.51       29.59      3.42 o 
  -3   3   8       53.72       51.23      4.26 o 
  -2   3   8       22.70       20.30      3.07 o 
  -1   3   8       22.02       26.13      3.45 o 
   0   3   8        0.14       -5.26      5.26 o 
   1   3   8        1.24       -2.13      5.10 o 
   2   3   8       50.58       52.75      4.24 o 
   3   3   8        0.49        4.83      4.99 o 
   4   3   8       13.64        8.86      5.85 o 
   5   3   8       34.17       33.96      4.27 o 
   6   3   8        0.14        1.41      4.99 o 
   7   3   8        0.50        0.00      5.85 o 
   8   3   8       15.71        0.80      9.18 o 
   9   3   8        0.58        3.39      4.96 o 
  10   3   8       20.08       11.75      9.44 o 
  11   3   8       18.44       27.41      5.74 o 
  12   3   8        2.76        9.21      8.86 o 
  13   3   8        4.81        5.40      9.10 o 
 -14   4   8       12.29        0.96      9.96 o 
 -13   4   8        5.12        9.96      6.96 o 
 -12   4   8       11.56       10.35      6.67 o 
 -11   4   8        3.39        3.29      7.47 o 
 -10   4   8       51.25       61.33      5.97 o 
  -9   4   8       19.36       21.27      4.45 o 
  -8   4   8        0.83       -1.44      6.00 o 
  -7   4   8        2.24        5.69      6.81 o 
  -6   4   8       45.21       40.58      4.54 o 
  -5   4   8        0.13       -5.84      5.84 o 
  -4   4   8       22.59       23.27      4.22 o 
  -3   4   8       19.90       19.48      3.87 o 
  -2   4   8        1.06        1.31      5.84 o 
  -1   4   8       79.43       68.75      5.28 o 
   0   4   8        3.07       -1.90      5.28 o 
   1   4   8       16.06       11.43      6.94 o 
   2   4   8       44.66       38.17      4.78 o 
   3   4   8       15.09       11.61      3.95 o 
   4   4   8        5.44       -0.69      5.00 o 
   5   4   8        7.39        2.30      7.20 o 
   6   4   8        3.70        8.07      7.05 o 
   7   4   8        4.97       -0.30      4.32 o 
   8   4   8        4.01       -3.21      7.45 o 
   9   4   8       25.85       39.55      6.13 o 
  10   4   8        3.76       11.06      6.91 o 
  11   4   8        0.06       -8.65      8.65 o 
 -11   5   8        0.35       -7.19      7.19 o 
 -10   5   8        9.82       24.46      4.88 o 
  -9   5   8        3.26       -4.40      7.19 o 
  -8   5   8        0.45        6.09      6.44 o 
  -7   5   8        1.03        5.93      7.82 o 
  -6   5   8        1.23       -0.82      5.90 o 
  -5   5   8        0.94       -5.55      6.09 o 
  -4   5   8        3.49        4.01      6.17 o 
  -3   5   8       50.15       46.54      5.92 o 
  -2   5   8        0.30       -6.16      6.43 o 
  -1   5   8        3.44       -6.52      6.52 o 
   0   5   8        2.02       -3.09      6.91 o 
   1   5   8       27.86       30.23      5.13 o 
   2   5   8       11.42        7.47      6.59 o 
   3   5   8        7.26       10.90      4.37 o 
   4   5   8        2.67        0.88      7.18 o 
   5   5   8        4.53        0.37      5.29 o 
   6   5   8        1.28       -6.99      8.46 o 
   7   5   8        4.00        5.92      5.07 o 
   8   5   8        0.92        6.62      4.60 o 
  -5   6   8        0.51       -8.55      8.55 o 
  -4   6   8        1.11       10.65      7.05 o 
  -3   6   8        9.64       15.38     10.71 o 
  -2   6   8        1.25        3.84      7.66 o 
  -1   6   8        0.08        7.69      7.93 o 
   0   6   8        0.97       -2.80      6.68 o 
   1   6   8        0.39       -5.64      8.31 o 
   2   6   8        0.32       10.98      7.27 o 
   3   6   8        0.92       -3.87      7.98 o 
 -17   1   9        0.11       -7.29      8.25 o 
 -16   1   9        0.02        5.07      7.79 o 
 -15   1   9        1.80        1.87      7.40 o 
 -14   1   9        1.02        9.46      6.27 o 
 -13   1   9       20.59       14.65      4.11 o 
 -12   1   9       10.98        9.53      3.47 o 
 -11   1   9      194.87      174.50      7.42 o 
 -10   1   9        2.87        7.48      2.43 o 
  -9   1   9        2.03        2.77      4.01 o 
  -8   1   9        0.08       -4.12      4.12 o 
  -7   1   9        3.86        6.17      2.09 o 
  -6   1   9        1.93       -2.86      4.05 o 
  -5   1   9       20.46       24.68      2.72 o 
  -4   1   9       47.37       41.65      3.41 o 
  -3   1   9       28.09       25.78      3.09 o 
  -2   1   9       19.94       22.20      2.89 o 
  -1   1   9        8.35       11.82      2.61 o 
   0   1   9      238.27      260.67      7.54 o 
   1   1   9        5.24        4.88      4.49 o 
   2   1   9       99.58      108.83      5.43 o 
   3   1   9       28.56       26.74      3.90 o 
   4   1   9        0.16       -4.00      4.00 o 
   5   1   9        1.21        1.30      4.27 o 
   6   1   9       49.89       48.49      5.02 o 
   7   1   9        0.67        0.72      4.67 o 
   8   1   9       75.10       71.42      5.81 o 
   9   1   9       15.73       11.85      4.67 o 
  10   1   9        9.23        7.50      7.50 o 
  11   1   9        9.74       14.74      4.80 o 
  12   1   9       26.77       22.21      5.68 o 
  13   1   9       30.72       35.95      6.08 o 
  14   1   9        1.06        9.08      4.72 o 
 -17   2   9        1.30       -0.96      6.95 o 
 -16   2   9        3.19        3.84      4.27 o 
 -15   2   9        0.14        5.32      7.83 o 
 -14   2   9        4.82       14.15      3.89 o 
 -13   2   9        2.41       -2.25      5.66 o 
 -12   2   9       12.90       13.06      3.69 o 
 -11   2   9      170.78      147.46      7.07 o 
 -10   2   9        7.94        8.06      3.50 o 
  -9   2   9        0.42        5.48      4.35 o 
  -8   2   9        0.44        4.09      2.85 o 
  -7   2   9       54.04       58.67      4.56 o 
  -6   2   9       75.49       66.76      4.74 o 
  -5   2   9       15.37       13.16      3.23 o 
  -4   2   9     1272.96     1142.71     26.33 o 
  -3   2   9       75.33       74.08      4.51 o 
  -2   2   9      331.44      336.78     10.16 o 
  -1   2   9       20.08       16.50      2.80 o 
   0   2   9       12.08        8.48      5.13 o 
   1   2   9      144.22      133.31      5.80 o 
   2   2   9        0.09        2.29      2.56 o 
   3   2   9       10.30        8.38      3.28 o 
   4   2   9        2.64        5.05      4.48 o 
   5   2   9        0.12        0.00      4.44 o 
   6   2   9        6.07       11.32      3.37 o 
   7   2   9        9.09        2.25      4.05 o 
   8   2   9        0.57       -4.70      5.66 o 
   9   2   9        5.35       -2.13      6.64 o 
  10   2   9        2.56       -6.03      6.03 o 
  11   2   9        2.15       11.29      4.41 o 
  12   2   9       12.12        8.95      9.59 o 
  13   2   9        1.22       12.55      4.59 o 
  14   2   9        3.69       -3.85      7.19 o 
 -15   3   9        0.14        8.46      6.71 o 
 -14   3   9       13.76       18.36      5.00 o 
 -13   3   9        0.02       -6.17      6.17 o 
 -12   3   9        3.22       -6.25      6.54 o 
 -11   3   9        5.31        6.76      5.68 o 
 -10   3   9        3.65       -2.83      6.57 o 
  -9   3   9        8.53        8.30      6.99 o 
  -8   3   9       41.72       41.77      4.43 o 
  -7   3   9      362.13      327.28     10.58 o 
  -6   3   9      296.32      284.95      9.24 o 
  -5   3   9       18.89       -4.72      6.88 o 
  -4   3   9      378.63      344.07      9.63 o 
  -3   3   9        8.65        7.07      5.40 o 
  -2   3   9        0.48       -3.39      4.60 o 
  -1   3   9        0.02       -1.14      4.08 o 
   0   3   9        3.60        2.61      2.91 o 
   1   3   9       74.54       61.86      5.01 o 
   2   3   9        2.24       -2.96      6.00 o 
   3   3   9        0.04        2.64      5.29 o 
   4   3   9       26.30       18.46      4.45 o 
   5   3   9       14.80       14.30      3.52 o 
   6   3   9        0.24        1.53      5.08 o 
   7   3   9        0.36        3.25      5.85 o 
   8   3   9        0.33       -2.24      5.93 o 
   9   3   9        3.57       -0.78      6.04 o 
  10   3   9        1.56        4.84      7.43 o 
  11   3   9        1.23        0.00      8.03 o 
  12   3   9        6.71      -10.01     10.01 o 
 -13   4   9       16.15       17.65      6.01 o 
 -12   4   9        2.52        6.30      6.30 o 
 -11   4   9        5.57       -2.54      6.06 o 
 -10   4   9        0.06       -5.69      6.86 o 
  -9   4   9        5.83        0.00      6.92 o 
  -8   4   9        2.30       -6.46      6.46 o 
  -7   4   9        1.07        2.27      5.68 o 
  -6   4   9      156.77      132.42      7.58 o 
  -5   4   9        2.09        7.21      6.51 o 
  -4   4   9      142.29      149.30      7.06 o 
  -3   4   9       13.34       19.41      3.97 o 
  -2   4   9        5.25        1.39      5.77 o 
  -1   4   9        9.10        7.74      6.40 o 
   0   4   9        8.00       -0.67      6.19 o 
   1   4   9        6.25        6.52      6.99 o 
   2   4   9        0.00        2.22      6.16 o 
   3   4   9       66.48       64.67      5.74 o 
   4   4   9        3.78        3.18      5.74 o 
   5   4   9        2.18        9.11      6.99 o 
   6   4   9        0.14        1.73      6.49 o 
   7   4   9        2.11        8.20      7.24 o 
   8   4   9        1.23        7.69      7.19 o 
   9   4   9        1.31       -6.24      7.18 o 
  10   4   9        0.01       -5.60      7.58 o 
 -10   5   9        5.42       15.43      4.97 o 
  -9   5   9        0.05       -4.59      6.41 o 
  -8   5   9        0.71       -6.78      6.78 o 
  -7   5   9        0.00       -4.33      6.43 o 
  -6   5   9        0.00       -3.39      6.68 o 
  -5   5   9        1.55        0.00      6.78 o 
  -4   5   9       10.52       14.90      4.57 o 
  -3   5   9        0.71        2.53      6.67 o 
  -2   5   9        0.36       -5.68      7.66 o 
  -1   5   9        0.60       -6.17      6.17 o 
   0   5   9        0.17       -4.08      6.97 o 
   1   5   9        2.23        0.85      7.37 o 
   2   5   9        0.06       -3.34      6.89 o 
   3   5   9        3.44       12.31      4.57 o 
   4   5   9        1.79        0.00      6.03 o 
   5   5   9        9.39       12.55      7.90 o 
   6   5   9        2.17        6.41      4.67 o 
   7   5   9        1.23        2.93      5.34 o 
 -17   0  10       84.72      164.55     11.86 o 
 -16   0  10        0.51       -4.38      8.09 o 
 -15   0  10        4.04       10.63      8.49 o 
 -14   0  10        1.97       -5.42      6.52 o 
 -13   0  10        0.03       -6.32      6.32 o 
 -12   0  10        0.56       -2.06      5.45 o 
 -11   0  10        5.67       -0.66      5.90 o 
 -10   0  10      313.66      326.25     10.35 o 
  -9   0  10      425.00      437.94     13.20 o 
  -8   0  10       71.35       62.62      4.50 o 
  -7   0  10        0.33       -5.02      5.02 o 
  -6   0  10       14.59       15.16      3.34 o 
  -5   0  10      102.32      144.39      6.20 o 
  -4   0  10       42.77       47.52      4.35 o 
  -3   0  10      113.03      157.36      6.39 o 
  -2   0  10       29.03       36.49      3.63 o 
  -1   0  10       49.66       60.45      4.46 o 
   0   0  10      146.22      174.57      6.84 o 
   1   0  10        7.38       10.20      3.58 o 
   2   0  10       90.07      100.30      5.52 o 
   3   0  10       25.50       24.95      4.03 o 
   4   0  10       19.56       22.47      3.66 o 
   5   0  10        0.28       -5.21      5.21 o 
   6   0  10        3.39        2.14      6.17 o 
   7   0  10       12.48       11.21      6.97 o 
   8   0  10       11.65        6.27      7.00 o 
   9   0  10       45.40       13.15      8.46 o 
  10   0  10       24.57       27.35      5.09 o 
  11   0  10        0.39       -6.38      7.48 o 
  12   0  10        0.00        4.80      6.16 o 
  13   0  10        2.67        7.08      6.64 o 
  14   0  10       54.14       54.72      7.28 o 
 -17   1  10        8.95       23.95      5.74 o 
 -16   1  10        1.40       -6.24      8.41 o 
 -15   1  10        0.08        8.73      6.94 o 
 -14   1  10        1.63        2.67      5.96 o 
 -13   1  10        0.79        1.63      5.02 o 
 -12   1  10       10.18       11.13      3.57 o 
 -11   1  10        1.27       -1.33      5.55 o 
 -10   1  10       42.53       31.26      3.55 o 
  -9   1  10       19.82       11.67      3.21 o 
  -8   1  10        2.77        3.53      3.53 o 
  -7   1  10       52.09       44.78      4.13 o 
  -6   1  10        0.36       -2.62      4.30 o 
  -5   1  10       55.92       43.81      3.89 o 
  -4   1  10       20.82       22.31      3.28 o 
  -3   1  10      106.55      121.21      5.73 o 
  -2   1  10      775.36      881.54     23.94 o 
  -1   1  10       86.27       84.13      4.99 o 
   0   1  10       73.21       95.23      5.43 o 
   1   1  10       13.60       18.68      3.60 o 
   2   1  10       92.62       87.04      6.02 o 
   3   1  10       20.95       23.65      3.84 o 
   4   1  10        6.87        6.12      4.56 o 
   5   1  10        0.45       -4.97      4.97 o 
   6   1  10        0.01       -2.45      5.66 o 
   7   1  10        7.21        4.91      3.55 o 
   8   1  10        1.68       -3.41      5.56 o 
   9   1  10        9.00       11.59      4.30 o 
  10   1  10        8.84       -1.53      6.92 o 
  11   1  10        3.11        0.94      7.98 o 
  12   1  10        0.04        6.87      7.27 o 
  13   1  10        0.24        0.00      6.73 o 
 -16   2  10        0.66        3.93      7.51 o 
 -15   2  10        1.06        2.75      6.92 o 
 -14   2  10        1.59       -5.00      6.46 o 
 -13   2  10        1.05       -7.10      7.37 o 
 -12   2  10       20.80       16.22      4.35 o 
 -11   2  10        1.34        6.43      5.39 o 
 -10   2  10        0.01        1.36      4.54 o 
  -9   2  10        9.00       -1.30      5.84 o 
  -8   2  10        0.00        3.39      3.05 o 
  -7   2  10       81.25       60.58      4.93 o 
  -6   2  10       43.21       34.22      4.05 o 
  -5   2  10      475.41      453.20     14.85 o 
  -4   2  10        2.34        6.83      5.02 o 
  -3   2  10      578.67      574.26     15.83 o 
  -2   2  10      203.29      190.54      7.14 o 
  -1   2  10       14.26       12.38      3.53 o 
   0   2  10       57.10       68.90      4.70 o 
   1   2  10        3.04       -0.56      5.21 o 
   2   2  10      157.44      155.26      6.83 o 
   3   2  10       36.49       33.48      4.33 o 
   4   2  10        8.99        3.52      6.40 o 
   5   2  10        4.13        6.89      3.55 o 
   6   2  10        1.43       -5.92      6.14 o 
   7   2  10       21.11       21.06      4.43 o 
   8   2  10        1.47       -5.08      5.29 o 
   9   2  10        0.07        7.23      6.40 o 
  10   2  10        7.44       10.47      8.03 o 
  11   2  10        8.18        0.00      7.85 o 
  12   2  10        0.80        7.35      7.35 o 
  13   2  10        1.84        2.19      8.67 o 
 -15   3  10        3.78        0.00      7.42 o 
 -14   3  10        0.00        3.66      6.62 o 
 -13   3  10        2.14        4.35      7.02 o 
 -12   3  10        0.10        5.82      6.49 o 
 -11   3  10        0.17       -4.72      6.38 o 
 -10   3  10       16.25       16.25      3.97 o 
  -9   3  10       48.92       42.84      5.46 o 
  -8   3  10       83.78       77.40      5.78 o 
  -7   3  10       49.00       43.19      4.77 o 
  -6   3  10        1.02       -3.92      5.76 o 
  -5   3  10      373.86      367.82     10.97 o 
  -4   3  10       33.78       33.88      4.43 o 
  -3   3  10      104.04       84.29      5.62 o 
  -2   3  10       60.62       58.90      4.77 o 
  -1   3  10        0.77       -2.46      5.92 o 
   0   3  10       63.97       62.56      5.23 o 
   1   3  10        0.95        1.36      5.58 o 
   2   3  10       38.54       37.54      5.01 o 
   3   3  10       47.06       35.82      4.50 o 
   4   3  10       37.56       23.51      5.02 o 
   5   3  10       56.37       50.89      5.39 o 
   6   3  10       17.16       13.93      4.49 o 
   7   3  10        4.89       -0.77      7.69 o 
   8   3  10        0.58        0.93      8.27 o 
   9   3  10        0.00       -3.36      7.51 o 
  10   3  10        0.75       10.36      9.03 o 
  11   3  10        0.26       11.30      5.36 o 
 -13   4  10        6.14        0.98      8.03 o 
 -12   4  10       25.57       31.62      6.05 o 
 -11   4  10        0.27       -8.06      8.06 o 
 -10   4  10        0.24       -1.71      7.16 o 
  -9   4  10        0.01        6.76      5.98 o 
  -8   4  10        1.20       -5.77      5.77 o 
  -7   4  10       35.95       40.32      5.66 o 
  -6   4  10        0.79       -7.00      7.00 o 
  -5   4  10       77.23       73.80      5.89 o 
  -4   4  10       47.43       50.53      5.28 o 
  -3   4  10       65.63       80.53      5.87 o 
  -2   4  10        4.14        6.76      6.25 o 
  -1   4  10        1.60        4.28      3.53 o 
   0   4  10       23.34       21.73      4.13 o 
   1   4  10        8.47        7.04      7.04 o 
   2   4  10        1.90        4.83      6.51 o 
   3   4  10       11.29        7.45      8.47 o 
   4   4  10        7.69        1.71      7.07 o 
   5   4  10        0.98       -5.68      7.39 o 
   6   4  10        2.47       -1.68      7.31 o 
   7   4  10        8.53       14.71      9.45 o 
   8   4  10        0.79       -4.52      8.35 o 
   9   4  10        0.76        8.65      8.52 o 
  -9   5  10        0.39       -8.14      8.14 o 
  -8   5  10       12.65       12.42      8.81 o 
  -7   5  10       15.62       30.65      5.47 o 
  -6   5  10        0.29       -1.79      6.44 o 
  -5   5  10        4.04        5.44      8.30 o 
  -4   5  10        9.47       -0.86      8.73 o 
  -3   5  10        1.65        5.34      6.54 o 
  -2   5  10        3.74        0.00      5.95 o 
  -1   5  10       15.20       11.64      9.59 o 
   0   5  10        0.88        5.42      7.67 o 
   1   5  10        2.58       10.12      7.07 o 
   2   5  10        1.02       -3.53      7.29 o 
   3   5  10        0.00        2.89      8.01 o 
   4   5  10        0.65        3.97      6.73 o 
   5   5  10        7.78        0.00      8.01 o 
 -16   1  11       49.17       74.59      7.82 o 
 -15   1  11       27.22       41.77      7.58 o 
 -14   1  11       12.15       13.99      5.04 o 
 -13   1  11       29.13       24.95      5.18 o 
 -12   1  11       13.90       13.27      4.85 o 
 -11   1  11        0.04        0.00      5.52 o 
 -10   1  11       15.62       10.70      3.33 o 
  -9   1  11      119.61       99.93      5.83 o 
  -8   1  11      135.44       98.11      5.93 o 
  -7   1  11        1.58       -2.40      4.92 o 
  -6   1  11       23.93       20.26      3.55 o 
  -5   1  11       15.19       17.54      3.47 o 
  -4   1  11      103.86       93.12      6.05 o 
  -3   1  11        4.65        1.92      6.14 o 
  -2   1  11        5.25       11.26      3.69 o 
  -1   1  11      999.88     1086.99     29.20 o 
   0   1  11        4.18        3.39      5.93 o 
   1   1  11      146.70      168.85      7.74 o 
   2   1  11       29.71       35.24      4.51 o 
   3   1  11        2.41       -4.75      5.18 o 
   4   1  11       44.98       48.41      5.12 o 
   5   1  11        3.28       10.92      6.70 o 
   6   1  11        0.27       -1.34      5.85 o 
   7   1  11        4.39        9.23      7.07 o 
   8   1  11        9.92       10.76      4.53 o 
   9   1  11        7.76        5.45      6.32 o 
  10   1  11        0.04        2.86      7.18 o 
  11   1  11       13.54       -0.88      8.23 o 
  12   1  11        0.27       -7.56      7.56 o 
 -15   2  11       22.18       35.41      5.55 o 
 -14   2  11        1.44       -7.87      7.87 o 
 -13   2  11        6.11        4.19      7.66 o 
 -12   2  11        8.24        5.60      7.37 o 
 -11   2  11        1.30        7.34      3.60 o 
 -10   2  11       14.13       18.23      3.92 o 
  -9   2  11        0.29       -0.69      5.60 o 
  -8   2  11       28.55       23.21      4.01 o 
  -7   2  11       49.05       47.79      4.64 o 
  -6   2  11       54.94       50.73      4.40 o 
  -5   2  11        2.89       -3.05      4.78 o 
  -4   2  11       44.32       45.14      4.27 o 
  -3   2  11       33.66       27.13      3.69 o 
  -2   2  11       90.94       98.20      5.70 o 
  -1   2  11      333.80      323.28     10.50 o 
   0   2  11       13.69        9.13      3.84 o 
   1   2  11       25.58       27.12      4.27 o 
   2   2  11       17.29       16.22      4.11 o 
   3   2  11        0.00        2.22      6.19 o 
   4   2  11        0.04        6.99      6.17 o 
   5   2  11       23.02       17.08      4.13 o 
   6   2  11       44.10       53.44      5.63 o 
   7   2  11        3.45       -7.23      7.23 o 
   8   2  11        8.61        0.93      9.42 o 
   9   2  11       12.66        8.75      9.37 o 
  10   2  11        1.00        2.05      8.01 o 
  11   2  11        5.45        9.37      4.62 o 
  12   2  11        1.58       -4.84      8.27 o 
 -14   3  11        1.35        4.80      8.09 o 
 -13   3  11        5.54       16.90      4.29 o 
 -12   3  11        0.00        4.41      6.76 o 
 -11   3  11        0.39        5.93      5.56 o 
 -10   3  11        0.07        8.99      6.28 o 
  -9   3  11        7.41        3.95      7.47 o 
  -8   3  11       30.20       24.28      4.69 o 
  -7   3  11        0.53        2.22      6.19 o 
  -6   3  11        2.91       -0.70      6.64 o 
  -5   3  11        2.13       -6.60      6.60 o 
  -4   3  11       70.95       71.64      5.42 o 
  -3   3  11       70.61       78.09      6.02 o 
  -2   3  11        9.89        3.53      5.40 o 
  -1   3  11        5.55        5.23      3.85 o 
   0   3  11        1.68       -2.03      5.37 o 
   1   3  11        0.02       -5.95      5.95 o 
   2   3  11        0.48        6.91      5.80 o 
   3   3  11       30.80       25.24      4.32 o 
   4   3  11       47.19       44.87      4.97 o 
   5   3  11        3.03        6.08      6.44 o 
   6   3  11        4.23        8.19      6.49 o 
   7   3  11        1.67       -3.29      4.38 o 
   8   3  11        0.41        9.03      7.96 o 
   9   3  11        6.26        0.00      6.62 o 
  10   3  11        0.26        8.83      7.80 o 
 -11   4  11       11.58       23.66      5.40 o 
 -10   4  11        0.58        3.69      7.03 o 
  -9   4  11        0.60        4.48      6.52 o 
  -8   4  11        1.37        6.28      4.52 o 
  -7   4  11       15.41       17.03      4.89 o 
  -6   4  11        7.98       11.02      4.52 o 
  -5   4  11        3.45       -6.60      6.60 o 
  -4   4  11       68.93       71.49      6.96 o 
  -3   4  11      138.92      159.07      8.61 o 
  -2   4  11        0.85        7.29      7.02 o 
  -1   4  11        0.47        8.99      6.89 o 
   0   4  11        1.97       -6.83      6.83 o 
   1   4  11        9.55       -6.35      8.15 o 
   2   4  11        3.13        5.21      6.72 o 
   3   4  11        0.00        4.48      7.55 o 
   4   4  11        0.09        1.85      4.14 o 
   5   4  11        0.36       -7.82      7.82 o 
   6   4  11       21.22       24.59      5.23 o 
   7   4  11        3.23       -7.98      7.98 o 
   8   4  11        2.39        6.64      8.95 o 
  -7   5  11        1.83       -4.80      8.84 o 
  -6   5  11       28.69       42.25      6.09 o 
  -5   5  11       14.28       22.21      5.28 o 
  -4   5  11        0.58       -5.52      7.11 o 
  -3   5  11       28.74       27.62      6.94 o 
  -2   5  11        0.04       -7.27      8.23 o 
  -1   5  11       25.97       34.34      6.40 o 
   0   5  11        8.36       14.49      9.00 o 
   1   5  11        3.31       -2.78      9.48 o 
   2   5  11        0.47        7.02      7.85 o 
   3   5  11        0.07       13.19      4.99 o 
 -16   0  12        5.93       -0.96      9.11 o 
 -15   0  12        0.35       -3.66      6.86 o 
 -14   0  12       70.96       92.91      9.50 o 
 -13   0  12        0.02       -6.60      7.19 o 
 -12   0  12       13.16       18.87      6.33 o 
 -11   0  12       75.29       78.65      6.93 o 
 -10   0  12       83.42       79.89      5.92 o 
  -9   0  12        0.24        0.69      5.61 o 
  -8   0  12        0.05       -1.33      5.29 o 
  -7   0  12      627.52      693.34     20.16 o 
  -6   0  12       34.20       38.96      4.78 o 
  -5   0  12        7.09        7.67      7.18 o 
  -4   0  12       10.01       15.96      4.14 o 
  -3   0  12        2.36        4.52      6.92 o 
  -2   0  12      301.06      363.56     10.63 o 
  -1   0  12        1.03       -2.37      5.10 o 
   0   0  12       92.06      125.24      7.22 o 
   1   0  12     1171.00     1285.05     34.13 o 
   2   0  12      551.45      566.18     16.41 o 
   3   0  12       47.66       46.55      5.65 o 
   4   0  12      104.47       93.63      6.84 o 
   5   0  12       16.12       14.26      4.78 o 
   6   0  12       14.93        7.64      8.46 o 
   7   0  12        2.44        4.41      6.76 o 
   8   0  12        2.41        2.73      6.91 o 
   9   0  12        0.38       -3.33      6.22 o 
  10   0  12       10.00        4.97      8.71 o 
  11   0  12        1.89       -0.93      5.92 o 
 -15   1  12        3.89       13.67      5.69 o 
 -14   1  12       10.76       24.03      5.40 o 
 -13   1  12        5.56        2.64      7.88 o 
 -12   1  12        2.66        6.44      6.35 o 
 -11   1  12        3.25        2.30      6.38 o 
 -10   1  12       11.19        9.23      3.57 o 
  -9   1  12       31.05       25.14      3.57 o 
  -8   1  12        5.21        4.19      5.42 o 
  -7   1  12       36.51       31.06      4.38 o 
  -6   1  12       85.31       89.33      5.71 o 
  -5   1  12      108.02      109.59      6.10 o 
  -4   1  12       95.96      107.35      6.15 o 
  -3   1  12       29.04       33.06      4.25 o 
  -2   1  12      175.61      212.23      8.43 o 
  -1   1  12       10.28       16.87      3.85 o 
   0   1  12      307.26      333.62     10.90 o 
   1   1  12       56.31       62.17      5.87 o 
   2   1  12        4.69       11.78      3.82 o 
   3   1  12       18.87       18.21      4.56 o 
   4   1  12       20.84       11.58      9.36 o 
   5   1  12        1.78       -6.32      6.32 o 
   6   1  12        2.31       -0.74      6.19 o 
   7   1  12       11.15       18.50      4.49 o 
   8   1  12       17.10       22.56      5.68 o 
   9   1  12        0.02       -0.67      4.36 o 
  10   1  12        0.86       -1.77      7.11 o 
  11   1  12        6.35        9.55      9.88 o 
 -14   2  12       54.21       55.73      6.65 o 
 -13   2  12        0.21        7.99      6.35 o 
 -12   2  12        0.04        5.12      6.60 o 
 -11   2  12        9.39       11.53      7.08 o 
 -10   2  12        7.08       10.54      3.95 o 
  -9   2  12       14.47        9.26      4.27 o 
  -8   2  12        0.30       -6.54      6.54 o 
  -7   2  12        3.01       -4.91      6.16 o 
  -6   2  12        0.92        5.66      4.01 o 
  -5   2  12       31.30       34.28      4.17 o 
  -4   2  12       76.80       77.84      5.36 o 
  -3   2  12       47.05       47.14      4.58 o 
  -2   2  12        0.35       -5.92      5.92 o 
  -1   2  12       10.85        8.01      6.12 o 
   0   2  12       63.91       58.23      5.28 o 
   1   2  12       34.30       32.57      5.07 o 
   2   2  12        0.55        7.96      6.36 o 
   3   2  12        7.55        6.59      7.64 o 
   4   2  12       15.89        9.43      8.62 o 
   5   2  12       80.93       61.55      7.47 o 
   6   2  12        1.12        6.49      7.56 o 
   7   2  12        0.28        0.96      7.13 o 
   8   2  12       11.40        9.02      8.67 o 
   9   2  12        3.85        1.06      9.27 o 
  10   2  12        3.66       -0.93      7.18 o 
 -13   3  12        3.45       -8.99      8.99 o 
 -12   3  12       19.66       27.68      5.37 o 
 -11   3  12        2.77       -3.53      7.59 o 
 -10   3  12        8.68        3.13      4.81 o 
  -9   3  12        0.05        8.47      4.17 o 
  -8   3  12        5.31        3.28      6.27 o 
  -7   3  12        0.28        0.00      6.59 o 
  -6   3  12        2.04        8.62      7.16 o 
  -5   3  12       18.88       13.61      4.51 o 
  -4   3  12        1.75       -1.47      6.16 o 
  -3   3  12       20.71        8.44      7.93 o 
  -2   3  12       68.72       66.44      6.11 o 
  -1   3  12        7.16       10.44      3.92 o 
   0   3  12        0.15        6.38      6.28 o 
   1   3  12        2.06        8.99      6.89 o 
   2   3  12        5.62       -0.77      6.68 o 
   3   3  12       32.23       38.82      5.45 o 
   4   3  12        1.42        1.82      6.43 o 
   5   3  12        2.14       -2.48      7.15 o 
   6   3  12        0.16        7.91      7.40 o 
   7   3  12        5.95        0.00      7.21 o 
   8   3  12       11.25       20.39      5.40 o 
   9   3  12        0.01       -8.23      8.23 o 
 -10   4  12        1.39       10.76      6.70 o 
  -9   4  12        0.06        6.65      5.79 o 
  -8   4  12        4.77       10.20      7.48 o 
  -7   4  12        0.14        2.72      6.09 o 
  -6   4  12        1.41       -3.45      6.46 o 
  -5   4  12       64.23       57.34      7.23 o 
  -4   4  12       31.33       26.53      5.90 o 
  -3   4  12        7.45        2.78      4.46 o 
  -2   4  12       39.16       36.40      6.03 o 
  -1   4  12        8.47        4.43      8.33 o 
   0   4  12        5.75        1.79      7.07 o 
   1   4  12        6.46       -6.81      8.27 o 
   2   4  12        0.38       -4.33      6.76 o 
   3   4  12        4.21        1.93      8.99 o 
   4   4  12        0.89        8.84      5.07 o 
   5   4  12        0.64       -7.32      7.32 o 
   6   4  12        3.98        0.00      7.42 o 
  -3   5  12        0.18       -3.87      7.24 o 
  -2   5  12       31.74       35.14      7.04 o 
  -1   5  12        2.25        4.49      5.37 o 
 -14   1  13        0.62       -0.94      9.42 o 
 -13   1  13        7.19        9.08      8.22 o 
 -12   1  13       21.86       17.16      5.07 o 
 -11   1  13        2.83       10.02      6.46 o 
 -10   1  13        1.13       -2.85      3.58 o 
  -9   1  13        3.78        2.37      6.80 o 
  -8   1  13       24.55       26.00      4.49 o 
  -7   1  13        2.22       -2.86      6.64 o 
  -6   1  13       30.48       39.30      4.93 o 
  -5   1  13       47.31       54.13      5.52 o 
  -4   1  13        1.15       -6.17      6.17 o 
  -3   1  13       59.91       69.37      6.00 o 
  -2   1  13        0.59       -5.37      6.30 o 
  -1   1  13       86.74       86.49      6.63 o 
   0   1  13        9.72        6.73      8.83 o 
   1   1  13       44.02       43.09      5.69 o 
   2   1  13      233.74      238.13     10.07 o 
   3   1  13       27.37       32.40      5.17 o 
   4   1  13      150.77      160.60      9.75 o 
   5   1  13        2.61        0.91      7.90 o 
   6   1  13       38.43       37.27      6.67 o 
   7   1  13        1.90        2.94      6.99 o 
   8   1  13        0.29       -6.78      6.78 o 
   9   1  13        2.80        6.27      7.26 o 
  10   1  13        2.15        3.26      9.03 o 
 -13   2  13       16.31       18.18      5.48 o 
 -12   2  13        3.55        3.66      8.28 o 
 -11   2  13        1.48       -8.07      8.07 o 
 -10   2  13        5.88       18.24      4.03 o 
  -9   2  13        1.30        0.83      5.45 o 
  -8   2  13        7.44        4.03      7.08 o 
  -7   2  13        7.18       10.25      6.44 o 
  -6   2  13        6.59        2.33      7.23 o 
  -5   2  13       59.11       61.60      5.52 o 
  -4   2  13        1.72        2.33      5.84 o 
  -3   2  13       34.12       43.31      5.21 o 
  -2   2  13       24.10       27.52      4.70 o 
  -1   2  13        0.04        4.04      5.90 o 
   0   2  13        2.66        1.66      6.54 o 
   1   2  13        6.54       -6.64      6.64 o 
   2   2  13        5.44        3.52      8.25 o 
   3   2  13        2.44       -0.77      7.27 o 
   4   2  13        0.06        6.79      4.54 o 
   5   2  13        3.38       -4.09      8.31 o 
   6   2  13        0.07        4.01      8.76 o 
   7   2  13        0.17       -2.64      6.30 o 
   8   2  13        1.96       -8.27      8.86 o 
   9   2  13        1.60       -8.63      8.63 o 
 -11   3  13        0.57        5.77      7.47 o 
 -10   3  13       20.11       14.95     10.14 o 
  -9   3  13        0.02        3.63      7.26 o 
  -8   3  13        0.00        6.19      5.79 o 
  -7   3  13        7.51        8.63      5.08 o 
  -6   3  13        3.80       -3.28      7.05 o 
  -5   3  13        4.25        6.72      5.56 o 
  -4   3  13        1.38       -1.60      6.08 o 
  -3   3  13        5.50        2.53      6.97 o 
  -2   3  13        1.35        2.54      7.03 o 
  -1   3  13        2.25        1.71      7.69 o 
   0   3  13        0.06       -3.21      6.62 o 
   1   3  13        1.90       -5.69      7.66 o 
   2   3  13        4.36       -6.62      8.99 o 
   3   3  13        1.69        0.00      6.20 o 
   4   3  13        0.39       -7.31      7.31 o 
   5   3  13        0.37        1.04      7.64 o 
   6   3  13        3.82        6.44      8.71 o 
   7   3  13       11.83       -2.86      7.58 o 
  -8   4  13        0.08       -4.80      7.48 o 
  -7   4  13        0.40        8.73      8.06 o 
  -6   4  13        3.10        9.53      7.63 o 
  -5   4  13        3.17       -0.91      8.87 o 
  -4   4  13        1.09       -7.21      8.17 o 
  -3   4  13       29.88       33.84      6.45 o 
  -2   4  13        0.64       -2.69      8.36 o 
  -1   4  13       50.70       52.84      6.83 o 
   0   4  13       17.43       21.01      6.25 o 
   1   4  13        0.72       -0.91      7.03 o 
   2   4  13        0.43       -6.51      8.78 o 
   3   4  13        0.06       -8.11      8.11 o 
 -13   0  14        6.33       16.29     10.49 o 
 -12   0  14        6.21       -1.81      9.02 o 
 -11   0  14        1.47        1.77      6.28 o 
 -10   0  14        0.35        5.18      7.00 o 
  -9   0  14        2.32        3.66      8.28 o 
  -8   0  14        2.07        7.93      4.08 o 
  -7   0  14        8.47       13.30      8.49 o 
  -6   0  14        5.18       -0.75      6.32 o 
  -5   0  14       25.09       24.56      5.23 o 
  -4   0  14       11.34        8.33      8.33 o 
  -3   0  14        0.44       -5.08      6.84 o 
  -2   0  14       46.04       44.73      5.85 o 
  -1   0  14      151.24      174.72      8.84 o 
   0   0  14      144.66      158.31      8.90 o 
   1   0  14      190.44      185.98     10.61 o 
   2   0  14        2.83        0.00      6.48 o 
   3   0  14      389.31      375.90     14.42 o 
   4   0  14       86.10       80.11      8.24 o 
   5   0  14       34.43       23.42      5.82 o 
   6   0  14       10.52       11.61      5.18 o 
   7   0  14        4.38       -7.16      8.68 o 
   8   0  14       19.38       24.26      6.22 o 
 -13   1  14        4.88        9.55      7.98 o 
 -12   1  14        0.87       -1.84      7.99 o 
 -11   1  14        9.76        1.82      8.14 o 
 -10   1  14        0.25        7.91      6.97 o 
  -9   1  14        3.51       -0.83      7.23 o 
  -8   1  14        2.81        0.86      7.39 o 
  -7   1  14       11.47        1.76      7.84 o 
  -6   1  14        0.11        2.65      6.68 o 
  -5   1  14        7.04       -0.75      7.34 o 
  -4   1  14      117.37      120.15      7.91 o 
  -3   1  14        2.42       15.40      4.28 o 
  -2   1  14        2.36        9.16      6.99 o 
  -1   1  14        2.85        8.28      8.87 o 
   0   1  14        1.24       10.17      6.73 o 
   1   1  14       19.28        9.36      9.36 o 
   2   1  14       24.63       -1.55      8.88 o 
   3   1  14        7.84       -2.38      7.16 o 
   4   1  14       17.70       -0.82      9.80 o 
   5   1  14       45.07       37.70      6.70 o 
   6   1  14        0.12       -2.62      8.17 o 
   7   1  14        3.85        7.39      7.82 o 
   8   1  14       10.25        1.09     10.35 o 
 -12   2  14       17.45       14.95      5.39 o 
 -11   2  14       34.40       44.70      6.65 o 
 -10   2  14        0.21        1.85      7.96 o 
  -9   2  14        6.05       11.66      7.66 o 
  -8   2  14        4.89       -5.07      7.74 o 
  -7   2  14        6.62        8.59      7.48 o 
  -6   2  14        1.50        4.27      7.19 o 
  -5   2  14        0.16        5.12      6.27 o 
  -4   2  14       24.83       27.51      5.34 o 
  -3   2  14        0.01       -7.07      7.32 o 
  -2   2  14        2.79        7.95      7.34 o 
  -1   2  14        0.05       10.81      6.62 o 
   0   2  14        0.45       -7.47      7.47 o 
   1   2  14        0.27        7.56      7.45 o 
   2   2  14        3.14        8.94      4.64 o 
   3   2  14        0.95       -5.05      7.71 o 
   4   2  14        6.36        2.05     10.17 o 
   5   2  14        3.87        3.17      8.36 o 
   6   2  14       15.50       17.37     10.86 o 
   7   2  14       21.57       12.55      6.17 o 
 -10   3  14        0.53        9.99      7.61 o 
  -9   3  14       36.71       27.64      6.99 o 
  -8   3  14        0.59        0.00      8.43 o 
  -7   3  14        0.82       -2.70      8.09 o 
  -6   3  14        2.69       -8.75      8.75 o 
  -5   3  14        0.06        1.82      7.53 o 
  -4   3  14        0.00        3.65      7.63 o 
  -3   3  14        0.00        4.59      7.03 o 
  -2   3  14       40.37       53.82      6.37 o 
  -1   3  14       33.54       16.95     11.07 o 
   0   3  14       37.71       25.77      7.18 o 
   1   3  14        8.48       10.86      7.58 o 
   2   3  14        0.02       -8.17      8.17 o 
   3   3  14        0.24        9.42      8.30 o 
   4   3  14        3.80        2.16      9.32 o 
   5   3  14        0.01       -1.93      8.06 o 
  -4   4  14        4.04       11.11      8.15 o 
  -3   4  14        0.25        0.00      7.08 o 
  -2   4  14       16.06       31.10      5.72 o 
  -1   4  14       17.80       -3.87     10.94 o 
 -11   1  15        2.10        9.80      7.45 o 
 -10   1  15       27.93       27.11      5.52 o 
  -9   1  15        1.26        0.96      7.47 o 
  -8   1  15        1.77       11.26      4.84 o 
  -7   1  15       27.24       28.27      6.24 o 
  -6   1  15        3.57        9.91      7.15 o 
  -5   1  15        8.76       10.95      8.73 o 
  -4   1  15        6.53       -8.04      8.04 o 
  -3   1  15       23.12       31.79      5.68 o 
  -2   1  15        0.20       -5.69      6.86 o 
  -1   1  15        1.12       -5.72      8.22 o 
   0   1  15        5.53       10.12      9.50 o 
   1   1  15       21.82       26.19      6.30 o 
   2   1  15       57.37       58.89      7.65 o 
   3   1  15       10.20        7.32      9.99 o 
   4   1  15        9.71        0.00      8.78 o 
   5   1  15       81.00       64.98      8.61 o 
   6   1  15        0.37        5.53      9.31 o 
 -10   2  15        2.61        5.16      4.89 o 
  -9   2  15       23.60       18.55      5.60 o 
  -8   2  15       25.13       31.14      5.63 o 
  -7   2  15       18.52       26.34      5.64 o 
  -6   2  15       16.17       17.62      5.18 o 
  -5   2  15       26.71       26.40      6.11 o 
  -4   2  15        2.65       -4.30      6.73 o 
  -3   2  15        9.28       13.86      5.32 o 
  -2   2  15       36.33       27.40      6.96 o 
  -1   2  15       11.76        2.99      9.31 o 
   0   2  15       10.43       -1.74      8.44 o 
   1   2  15        0.17       -2.64      8.23 o 
   2   2  15       29.29       19.22     11.71 o 
   3   2  15        4.03       10.89      8.73 o 
   4   2  15        7.59       -2.81      9.07 o 
   5   2  15       11.70        9.13     10.59 o 
  -7   3  15        6.52       -4.84     10.38 o 
  -6   3  15        0.04       -0.96      8.68 o 
  -5   3  15        0.95       -5.66      7.29 o 
  -4   3  15        0.05        4.97      7.64 o 
  -3   3  15        3.42        5.00      7.31 o 
  -2   3  15       19.61       12.98      6.24 o 
  -1   3  15        0.14       -2.81      7.43 o 
   0   3  15        9.43       -2.83      9.39 o 
   1   3  15        5.74        8.63      6.65 o 
  -9   0  16        5.42        3.44     11.75 o 
  -8   0  16       20.58       24.32      7.63 o 
  -7   0  16        1.54       13.62      4.97 o 
  -6   0  16        0.37       -7.43      7.43 o 
  -5   0  16       14.27       33.90      7.13 o 
  -4   0  16        6.60       15.38     10.54 o 
  -3   0  16        0.23       13.03      8.41 o 
  -2   0  16        6.55       12.07      6.57 o 
  -1   0  16        0.00       -7.26      7.26 o 
   0   0  16        2.30       -6.22      8.39 o 
   1   0  16        1.05       -8.12      8.12 o 
   2   0  16        0.23       11.78      5.60 o 
   3   0  16        0.19       -1.87      8.49 o 
   4   0  16       21.59       -3.85     10.62 o 
  -9   1  16        0.18        2.16      9.59 o 
  -8   1  16        7.58        6.51      9.95 o 
  -7   1  16        8.29        8.76      6.20 o 
  -6   1  16       18.29       35.61      6.76 o 
  -5   1  16        0.27       -8.30      8.30 o 
  -4   1  16        5.76        4.41     10.01 o 
  -3   1  16        7.81       11.03     11.34 o 
  -2   1  16        0.46       10.98      9.96 o 
  -1   1  16        3.88       -1.79      7.80 o 
   0   1  16        5.55        4.41      9.24 o 
   1   1  16        0.01        7.80      7.31 o 
   2   1  16        5.59        0.00      8.23 o 
   3   1  16       22.94       22.64      7.05 o 
  -7   2  16        0.03        5.15      7.90 o 
  -6   2  16       21.69       23.14      6.57 o 
  -5   2  16        1.66        9.34      8.23 o 
  -4   2  16        8.91        5.24      8.44 o 
  -3   2  16        0.58        7.43      7.88 o 
  -2   2  16        2.33        9.72      9.72 o 
  -1   2  16       29.95       31.62      6.97 o 
   0   2  16        0.16        8.95      8.38 o 
   1   2  16        3.66       15.99      9.83 o 
                                                 
